# Supplementary material for: A survey of retail prices of antimicrobial products used in small-scale chicken farms in the Mekong Delta of Vietnam
Source: Global Health. 2020 Jan 14;16:8. doi: 10.1186/s12992-019-0539-x (PMC6961362; doi:10.1186/s12992-019-0539-x)
Supplement: Supplementary file 1 — Additional file 1. Description of 214 antimicrobial-containing products. Description of each of 214 antimicrobial-containing products, their AAI content, as well as their price. [file 12992_2019_539_MOESM1_ESM.xlsx]

## Sheet: SUPPL 1_ANTIMICROBIAL PRODUCTS
Product code	No. AAIs	Antimicrobial only	AAIs contained	WHO classification	No. flocks using	No. purchases	Cost of Product ADDkg (cents) (mean)	Cost of Product ADDkg (cents) (SE)
AB001	2	No	Colistin, Oxytetracycline	Highest priority, Highly important	70	94	0.18	0.01
AB002	2	Yes	Colistin, Oxytetracycline	Highest priority, Highly important	17	21	0.25	0.02
AB003	2	Yes	Colistin, Neomycin	Highest priority, High priority	8	10	0.17	0.02
AB004	1	No	Oxytetracycline	Highly important only	11	14	0.33	0.03
AB005	2	No	Colistin, Gentamicin	Highest priority, High priority	22	24	0.87	0.03
AB006	1	No	Doxycycline	Highly important only	2	2	0.42	0.32
AB007	2	Yes	Colistin, Ampicillin	Highest priority, High priority	6	10	0.47	0.07
AB008	2	No	Colistin, Oxytetracycline	Highest priority, Highly important	30	40	0.5	0.01
AB009	2	No	Colistin, Oxytetracycline	Highest priority, Highly important	5	11	0.31	0.01
AB010	2	Yes	Tylosin, Gentamicin	Highest priority, High priority	7	10	0.37	0.02
AB011	2	No	Tylosin, Doxycycline	Highest priority, Highly important	14	27	0.33	0.02
AB012	2	Yes	Ampicillin, Sulfadimethoxine	High priority, Highly important	5	5	1.35	0.12
AB013	2	No	Colistin, Ampicillin	Highest priority, High priority	2	2	0.29	nc
AB014	2	Yes	Colistin, Erythromycin	Highest priority only	1	1	0.26	nc
AB015	2	Yes	Colistin, Amoxicillin	Highest priority, High priority	10	17	0.23	0.03
AB016	2	Yes	Oxytetracycline, Streptomycin	High priority, Highly important	18	32	0.34	0.03
AB017	1	Yes	Amoxicillin	High priority only	3	3	0.18	0.02
AB018	2	No	Colistin, Oxytetracycline	Highest priority, Highly important	24	31	0.82	0.04
AB019	2	Yes	Sulphamethoxazole, Thiamphenicol	Highly important only	24	32	1.06	0.04
AB020	1	No	Methenamine	Other only	23	31	0.79	0.01
AB021	2	Yes	Erythromycin, Sulphamethoxazole	Highest priority, Highly important	12	18	1.44	0.08
AB022	2	Yes	Tylosin, Doxycycline	Highest priority, Highly important	15	24	0.28	0.01
AB023	2	Yes	Colistin, Amoxicillin	Highest priority, High priority	5	8	0.67	0.05
AB024	1	Yes	Tilmicosin	Highest priority only	6	9	0.59	0.04
AB025	2	No	Streptomycin, Oxytetracycline	High priority, Highly important	4	4	0.36	0.01
AB026	2	No	Tylosin, Gentamicin	Highest priority, High priority	17	24	0.83	0.04
AB027	1	Yes	Florfenicol	Highly important only	5	6	0.63	0.03
AB028	2	No	Colistin, Oxytetracycline	Highest priority, Highly important	2	3	0.63	0.22
AB029	2	Yes	Sulphamethoxazole, Tylosin	Highest priority, Highly important	2	2	0.71	0.11
AB030	2	Yes	Spiramycin, Trimethoprim	Highest priority, Other	1	3	0.11	0.02
AB031	2	No	Colistin, Oxytetracycline	Highest priority, Highly important	3	5	0.14	0
AB032	2	No	Tylosin, Amoxicillin	Highest priority, High priority	9	16	0.91	0
AB033	2	No	Ampicillin, Doxycycline	High priority, Highly important	5	5	0.12	0.01
AB034	2	Yes	Ampicillin, Colistin	Highest priority, High priority	2	3	0.27	0.03
AB035	2	Yes	Colistin, Gentamicin	Highest priority, High priority	7	9	0.57	0.06
AB036	2	Yes	Colistin, Neomycin	Highest priority, High priority	1	1	0.43	nc
AB037	2	No	Colistin, Neomycin	Highest priority, High priority	4	11	0.39	0.02
AB038	2	Yes	Lincomycin, Spectinomycin	High priority, Highly important	2	2	0.58	0
AB039	2	Yes	Streptomycin, Sulphamethoxazole	High priority, Highly important	5	11	0.92	0.08
AB040	2	Yes	Doxycycline, Neomycin	High priority, Highly important	1	1	0.05	nc
AB041	1	Yes	Enrofloxacin	Highest priority only	10	22	2.18	0.2
AB042	2	Yes	Colistin, Trimethoprim	Highest priority, Other	3	5	1	0.03
AB043	1	Yes	Florfenicol	Highly important only	4	4	0.33	0.03
AB044	2	Yes	Doxycycline, Tylosin	Highest priority, Highly important	1	2	0.5	0.02
AB045	1	Yes	Neomycin	High priority only	7	14	0.47	0.04
AB046	2	No	Colistin, Oxytetracycline	Highest priority, Highly important	6	9	0.63	0.05
AB047	1	No	Oxytetracycline	Highly important only	4	7	0.3	0.02
AB048	2	Yes	Colistin, Tylosin	Highest priority only	3	5	1.13	0.33
AB050	2	No	Amoxicillin, Colistin	Highest priority, High priority	1	3	0.25	nc
AB051	1	Yes	Tilmicosin	Highest priority only	11	18	0.34	0.02
AB052	2	Yes	Sulfadimidine, Trimethoprim	Highly important, Other	2	3	0.29	0
AB053	1	Yes	Florfenicol	Highly important only	6	12	0.28	0.01
AB054	1	Yes	Flumequine	Highest priority only	1	1	0.2	nc
AB056	2	Yes	Sulfadimidine, Tylosin	Highest priority, Highly important	1	1	0.39	nc
AB058	2	No	Neomycin, Oxytetracycline	Highest priority, Highly important	4	4	0.36	0.02
AB059	2	Yes	Tylosin, Doxycycline	Highest priority, Highly important	8	15	0.51	0.01
AB060	2	Yes	Colistin, Apramycin	Highest priority, High priority	3	3	1.55	0.32
AB061	2	Yes	Gentamicin, Trimethoprim	High priority, Other	3	3	0.68	0.29
AB062	1	No	Doxycycline	Highly important only	6	7	0.63	0.02
AB063	2	No	Gentamicin, Sulfadimidine	High priority, Highly important	1	1	0.24	nc
AB064	2	Yes	Neomycin, Oxytetracycline	High priority, Highly important	6	6	0.27	0.02
AB065	2	No	Colistin, Amoxicillin	Highest priority, High priority	2	3	0.89	0.28
AB066	2	Yes	Neomycin, Oxytetracycline	Highest priority, Highly important	4	4	0.24	nc
AB067	2	No	Doxycycline, Lincomycin	Highly important only	2	2	0.72	0.05
AB069	2	No	Colistin, Enrofloxacin	Highest priority only	2	3	0.13	0.01
AB070	1	Yes	Enrofloxacin	Highest priority only	5	6	0.33	0.04
AB071	2	Yes	Oxytetracycline, Streptomycin	High priority, Highly important	6	8	0.22	0.02
AB072	1	Yes	Norfloxacin	Highest priority only	3	3	0.42	0.02
AB073	2	Yes	Amoxicillin, Colistin	Highest priority, High priority	5	7	0.18	0.03
AB074	2	Yes	Colistin, Neomycin	Highest priority, High priority	8	20	0.87	0.02
AB075	1	Yes	Neomycin	High priority only	2	6	0.05	0
AB076	2	Yes	Ampicillin, Colistin	Highest priority, High priority	6	13	0.46	0.04
AB077	2	No	Oxytetracycline, Streptomycin	High priority, Highly important	7	20	1.37	0.02
AB078	2	Yes	Josamycin, Trimethoprim	Highest priority, Other	2	4	1	0.06
AB079	1	No	Lincomycin	Highly important only	3	3	0.32	0.05
AB080	1	Yes	Florfenicol	Highly important only	1	1	0.31	nc
AB081	2	Yes	Colistin, Amoxicillin	Highest priority, High priority	1	1	0.68	nc
AB082	2	No	Colistin, Neomycin	Highest priority, High priority	2	3	0.36	0
AB083	1	Yes	Tilmicosin	Highest priority only	1	2	0.35	nc
AB084	2	Yes	Colistin, Neomycin	Highest priority, High priority	1	1	0.47	nc
AB085	2	Yes	Tylosin, Tetracycline	Highest priority, Highly important	1	1	0.41	nc
AB086	2	Yes	Spiramycin, Oxytetracycline	Highest priority, Highly important	1	1	0.41	nc
AB087	2	Yes	Tylosin, Tetracycline	Highest priority, Highly important	1	2	0.48	nc
AB088	2	Yes	Colistin, Ampicillin	Highest priority, High priority	4	15	1.18	0.07
AB089	1	Yes	Doxycycline	Highly important only	4	6	0.42	0.04
AB090	2	Yes	Colistin, Oxytetracycline	Highest priority, Highly important	1	3	3.86	nc
AB091	1	Yes	Doxycycline	Highly important only	1	3	0.39	nc
AB092	1	Yes	Enrofloxacin	Highest priority only	1	2	0.8	nc
AB093	1	Yes	Amoxicillin	High priority only	5	9	0.62	0.01
AB094	1	Yes	Enrofloxacin	Highest priority only	1	1	0.29	nc
AB095	1	Yes	Florfenicol	Highly important only	2	2	0.89	0.12
AB096	1	Yes	Flumequine	Highest priority only	4	7	0.36	0.06
AB097	2	Yes	Colistin, Amoxicillin	Highest priority, High priority	1	1	0.29	nc
AB098	2	Yes	Sulphamethoxazole, Trimethoprim	Highly important, Other	1	2	0.07	nc
AB099	2	Yes	Tylosin, Oxytetracycline	Highest priority, Highly important	1	3	0.96	nc
AB100	2	Yes	Lincomycin, Spectinomycin	High priority, Highly important	3	5	0.52	0.08
AB101	1	Yes	Enrofloxacin	Highest priority only	3	4	0.23	0.03
AB104	2	Yes	Tylosin, Gentamicin	Highest priority, High priority	1	2	0.66	nc
AB109	2	Yes	Colistin, Ampicillin	Highest priority, High priority	3	5	1.39	0.14
AB110	2	Yes	Colistin, Amoxicillin	Highest priority, High priority	2	4	0.15	0.02
AB112	2	No	Spiramycin, Oxytetracycline	Highest priority, Highly important	2	2	0.77	0.04
AB113	2	Yes	Tylosin, Sulfachloropyridazine	Highest priority, Highly important	1	1	0.48	nc
AB114	1	Yes	Enrofloxacin	Highest priority only	2	3	0.24	nc
AB115	1	Yes	Florfenicol	Highly important only	5	7	1.39	0.01
AB116	1	No	Enrofloxacin	Highest priority only	11	14	0.21	0.01
AB117	1	Yes	Flumequine	Highest priority only	3	3	0.57	0.08
AB118	2	Yes	Tylosin, Amoxicillin	Highest priority, High priority	2	4	1.54	0.33
AB119	2	No	Colistin, Lincomycin	Highest priority, Highly important	1	1	0.26	nc
AB121	1	Yes	Tilmicosin	Highest priority only	1	1	0.37	nc
AB122	1	No	Oxytetracycline	Highly important only	1	2	0.66	nc
ab123	1	Yes	Flumequine	Highest priority only	2	3	0.52	0.06
AB124	2	Yes	Doxycycline, Gentamicin	High priority, Highly important	1	1	0.4	nc
AB125	1	No	Trimethoprim	Other only	7	12	0.37	0.03
AB126	1	Yes	Flumequine	Highest priority only	1	1	0.29	nc
AB127	2	Yes	Tylosin, Sulfamethazine	Highest priority, Highly important	1	1	0.29	nc
AB128	1	Yes	Enrofloxacin	Highest priority only	1	2	1.21	0
AB129	2	Yes	Tylosin, Oxytetracycline	Highest priority, Highly important	2	3	0.42	0.02
AB130	2	No	Neomycin, Oxytetracycline	High priority, Highly important	1	1	0.26	nc
AB131	2	No	Trimethoprim	Other only	2	5	0.2	nc
AB133	1	No	Oxytetracycline	Highly important only	4	6	0.12	0.02
AB134	4	No	Tylosin, Sulphamethoxazole, Sulfadiazine, Trimethoprim	Highest priority, Highly important, Other	1	5	0.67	nc
AB135	1	Yes	Norfloxacin	Highest priority only	6	10	0.32	0.05
AB136	2	Yes	Oxytetracycline, Streptomycin	High priority, Highly important	1	1	1.88	nc
AB137	2	Yes	Erythromycin, Oxytetracycline	Highest priority, Highly important	1	1	0.8	nc
AB138	2	No	Colistin, Ampicillin	Highest priority, High priority	2	4	0.52	0.06
AB142	2	Yes	Colistin, Neomycin	Highest priority, High priority	1	1	0.21	nc
AB143	2	Yes	Colistin, Amoxicillin	Highest priority, High priority	1	1	0.29	nc
AB144	2	Yes	Gentamicin, Doxycycline	High priority, Highly important	2	3	1.16	0.06
AB145	2	Yes	Oxytetracycline, Thiamphenicol	Highly important only	2	3	0.24	0.01
AB146	1	Yes	Enrofloxacin	Highest priority only	7	8	0.35	0.06
AB147	2	Yes	Colistin, Spiramycin	Highest priority only	6	6	1.48	0.18
AB148	2	Yes	Tylosin, Doxycycline	Highest priority, Highly important	7	7	1.06	0.08
AB149	1	Yes	Enrofloxacin	Highest priority only	1	8	0.61	nc
AB150	2	Yes	Doxycycline	Highly important only	1	10	0.24	nc
AB151	2	Yes	Spectinomycin, Lincomycin	High priority, Highly important	1	3	0.52	nc
AB152	2	Yes	Colistin, Tylosin	Highest priority only	1	1	0.31	nc
AB153	2	Yes	Spectinomycin, Lincomycin	High priority, Highly important	1	1	0.31	nc
AB154	1	Yes	Tilmicosin	Highest priority only	1	1	0.27	nc
AB155	2	Yes	Colistin, Trimethoprim	Highest priority, Other	7	8	0.31	0.01
AB156	1	No	Oxytetracycline	Highly important only	1	2	0.8	nc
AB157	2	Yes	Colistin, Ampicillin	Highest priority, High priority	1	2	0.58	nc
AB158	1	No	Oxytetracycline	Highly important only	3	4	0.41	0.04
AB159	1	Yes	Oxytetracycline	Highly important only	1	2	0.12	nc
AB160	2	Yes	Sulfamethoxypyridazine, Tetracycline	Highly important only	2	4	0.48	0.03
AB161	1	Yes	Colistin	Highest priority only	1	1	0.16	nc
AB162	2	Yes	Sulfadimethoxine, Trimethoprim	Highly important, Other	2	2	0.27	0.12
AB163	2	Yes	Neomycin, Oxytetracycline	High priority, Highly important	2	2	0.22	0.02
AB164	1	Yes	Flumequine	Highest priority only	4	6	0.24	0.03
AB165	1	Yes	Amoxicillin	High priority only	1	1	0.41	nc
AB166	2	Yes	Doxycycline, Gentamicin	High priority, Highly important	1	3	1.16	nc
AB167	2	Yes	Colistin, Trimethoprim	Highest priority, Other	1	1	0.68	nc
AB169	1	No	Erythromycin	Highest priority only	2	3	0.29	0
AB170	2	Yes	Doxycycline, Florfenicol	Highly important only	1	1	0.31	nc
AB172	2	Yes	Colistin, Enramycin	Highest priority, Other	1	1	0.51	nc
AB174	1	Yes	Sulphathiazole	Highly important only	1	1	5.43	nc
AB176	2	Yes	Oxytetracycline, Sulfadimidine	Highly important only	2	3	0.33	0
AB177	2	No	Colistin, Ampicillin	Highest priority, High priority	1	1	1.16	nc
AB181	1	Yes	Enrofloxacin	Highest priority only	2	2	0.33	nc
AB182	2	No	Tylosin, Sulfadimidine	Highest priority, Highly important	1	1	0.6	nc
AB183	2	Yes	Colistin, Amoxicillin	Highest priority, High priority	1	1	0.05	nc
AB184	2	No	Sulfadiazine, Trimethoprim	Highly important, Other	1	1	0.06	nc
AB185	1	No	Cephalexin	Highly important only	1	1	2.43	nc
AB186	2	Yes	Neomycin, Trimethoprim	High priority, Other	3	9	1.19	0.11
AB188	2	Yes	Tylosin, Sulfadimidine	Highest priority, Highly important	2	2	0.72	0.08
AB189	2	No	Tilmicosin, Doxycycline	Highest priority, Highly important	1	1	0.28	nc
AB190	2	Yes	Lincomycin, Spectinomycin	High priority, Highly important	1	1	3.86	nc
AB191	1	Yes	Neomycin	High priority only	1	1	0.13	nc
AB192	2	Yes	Sulfadimethoxine, Trimethoprim	Highly important, Other	3	4	0.38	0.12
AB193	2	No	Doxycycline, Tiamulin	Highly important, Other	1	1	0.09	nc
AB194	2	No	Colistin, Doxycycline	Highest priority, Highly important	3	3	0.46	0.02
AB195	1	Yes	Ampicillin	High priority only	1	1	0.19	nc
AB196	2	Yes	Colistin, Sulfadimethoxine	Highest priority, Highly important	2	2	0.34	0.05
AB197	1	Yes	Colistin	Highest priority only	1	1	0.87	nc
AB198	2	Yes	Neomycin, Oxytetracycline	High priority, Highly important	1	1	0.14	nc
AB199	2	No	Kitasamycin, Thiamphenicol	Highest priority, Highly important	1	1	0.72	nc
AB200	2	No	Colistin, Neomycin	Highest priority, High priority	2	2	0.15	0.01
AB201	2	Yes	Colistin, Ampicillin	Highest priority, High priority	3	5	0.73	0.06
AB202	2	No	Tylosin, Gentamicin	Highest priority, High priority	1	1	0.77	nc
AB203	2	Yes	Tylosin, Gentamicin	Highest priority, High priority	1	1	0.77	nc
AB206	1	Yes	Amoxicillin	High priority only	2	3	0.5	0.03
AB207	2	Yes	Tylosin, Streptomycin	Highest priority, High priority	1	1	0.96	nc
AB208	2	Yes	Colistin, Amoxicillin	Highest priority, High priority	1	1	0.34	nc
AB210	2	Yes	Trimethoprim, Sulfadimethoxine	Highly important, Other	1	5	0.11	nc
AB211	1	Yes	Cefadroxil	Highly important only	1	2	0.29	0.15
AB213	1	Yes	Amoxicillin	High priority only	1	1	0.09	nc
AB214	1	Yes	Lincomycin	Highly important only	6	6	0.14	0.02
AB215	1	Yes	Florfenicol	Highly important only	1	1	2.57	nc
AB217	2	Yes	Doxycycline, Florfenicol	Highly important only	1	1	0.39	nc
AB218	2	Yes	Sulfadimethoxine, Trimethoprim	Highly important, Other	3	3	3.04	1.52
AB219	1	No	Enrofloxacin	Highest priority only	1	1	0.19	nc
AB220	1	Yes	Tilmicosin	Highest priority only	4	5	0.65	0.01
AB221	2	Yes	Spiramycin, Oxytetracycline	Highest priority, Highly important	1	2	0.39	nc
AB222	2	No	Erythromycin, Sulphamethoxazole	Highest priority, Highly important	1	3	1.93	nc
AB223	2	Yes	Lincomycin, Spectinomycin	High priority, Highly important	1	1	0.96	nc
AB224	1	No	Oxytetracycline	Highly important only	1	3	1.29	nc
AB225	2	Yes	Colistin, Spiramycin	Highest priority only	1	1	0.43	nc
AB226	2	No	Doxycycline, Gentamicin	High priority, Highly important	1	1	1.45	nc
AB227	2	Yes	Colistin, Tylosin	Highest priority only	1	1	1.45	nc
AB229	1	Yes	Florfenicol	Highly important only	2	2	0.37	0.14
AB230	2	Yes	Colistin, Ampicillin	Highest priority, High priority	1	1	1.54	nc
AB231	1	No	Flumequine	Highest priority only	1	1	0.4	nc
AB232	1	Yes	Streptomycin	High priority only	1	2	0.31	nc
AB233	1	No	Oxytetracycline	Highly important only	1	1	0.29	nc
AB234	1	No	Flumequine	Highest priority only	2	2	0.39	0
AB237	2	Yes	Gentamicin, Doxycycline	High priority, Highly important	1	1	0.88	nc
AB238	1	Yes	Amoxicillin	High priority only	1	1	0.58	nc
AB239	1	No	Erythromycin	Highest priority only	1	1	0.71	nc
AB243	1	Yes	Flumequine	Highest priority only	1	4	0.12	nc
AB251	2	Yes	Doxycycline, Florfenicol	Highly important only	2	2	0.39	nc
AB252	2	Yes	Tylosin, Doxycycline	Highest priority, Highly important	2	2	0.27	nc
AB255	2	Yes	Colistin, Amoxicillin	Highest priority, High priority	1	2	0.46	0.02
AB256	1	Yes	Tylosin	Highest priority only	1	1	3.65	nc
AB263	1	Yes	Amoxicillin	High priority only	1	1	0.84	nc
AB266	2	Yes	Colistin, Ampicillin	Highest priority, High priority	2	3	0.37	0.01
