# Supplementary material for: A survey of retail prices of antimicrobial products used in small-scale chicken farms in the Mekong Delta of Vietnam
Source: Global Health. 2020 Jan 14;16:8. doi: 10.1186/s12992-019-0539-x (PMC6961362; doi:10.1186/s12992-019-0539-x)
Supplement: Supplementary file 2 — Additional file 2. Price estimates of each of antimicrobial-containing products. Price paid by farmers for each purchase of a single antimicrobial-containing product. [file 12992_2019_539_MOESM2_ESM.xlsx]

## Sheet: S3_Modeling product pricing est
FarmID	District	Product code	No. AAIs	Cost. ADDKg product	Cost. ADDKg AAI	Highest priority	High priority	Highly important	Other
75-001	Thap Muoi	AB001	2	0.164029	0.0820147	1	0	1	0
75-001	Thap Muoi	AB001	2	0.173678	0.0868391	1	0	1	0
75-002	Thap Muoi	AB001	2	0.164029	0.0820147	1	0	1	0
75-004	Thap Muoi	AB001	2	0.164029	0.0820147	1	0	1	0
75-005	Thap Muoi	AB001	2	0.24122	0.12061	1	0	1	0
75-005	Thap Muoi	AB001	2	0.164029	0.0820147	1	0	1	0
75-006	Thap Muoi	AB001	2	0.24122	0.12061	1	0	1	0
75-008	Thap Muoi	AB001	2	0.24122	0.12061	1	0	1	0
75-009	Thap Muoi	AB001	2	0.337707	0.168854	1	0	1	0
75-010	Thap Muoi	AB001	2	0.24122	0.12061	1	0	1	0
75-011	Thap Muoi	AB001	2	0.144732	0.0723659	1	0	1	0
75-012	Thap Muoi	AB001	2	0.289464	0.144732	1	0	1	0
75-012	Thap Muoi	AB001	2	0.164029	0.0820147	1	0	1	0
75-012	Thap Muoi	AB001	2	0.192976	0.0964878	1	0	1	0
75-012	Thap Muoi	AB001	2	0.173678	0.0868391	1	0	1	0
75-014	Thap Muoi	AB001	2	0.173678	0.0868391	1	0	1	0
75-015	Thap Muoi	AB001	2	0.144732	0.0723659	1	0	1	0
75-015	Thap Muoi	AB001	2	0.164029	0.0820147	1	0	1	0
75-016	Thap Muoi	AB001	2	0.144732	0.0723659	1	0	1	0
75-018	Thap Muoi	AB001	2	0.192976	0.0964878	1	0	1	0
75-019	Thap Muoi	AB001	2	0.144732	0.0723659	1	0	1	0
75-020	Thap Muoi	AB001	2	0.164029	0.0820147	1	0	1	0
75-021	Thap Muoi	AB001	2	0.144732	0.0723659	1	0	1	0
75-021	Thap Muoi	AB001	2	0.173678	0.0868391	1	0	1	0
75-022	Thap Muoi	AB001	2	0.164029	0.0820147	1	0	1	0
75-022	Thap Muoi	AB001	2	0.173678	0.0868391	1	0	1	0
75-023	Thap Muoi	AB001	2	0.289464	0.144732	1	0	1	0
75-026	Thap Muoi	AB001	2	0.289464	0.144732	1	0	1	0
75-026	Thap Muoi	AB001	2	0.192976	0.0964878	1	0	1	0
75-028	Thap Muoi	AB001	2	0.164029	0.0820147	1	0	1	0
75-028	Thap Muoi	AB001	2	0.173678	0.0868391	1	0	1	0
75-029	Thap Muoi	AB001	2	0.164029	0.0820147	1	0	1	0
75-029	Thap Muoi	AB001	2	0.173678	0.0868391	1	0	1	0
75-031	Thap Muoi	AB001	2	0.173678	0.0868391	1	0	1	0
75-033	Thap Muoi	AB001	2	0.164029	0.0820147	1	0	1	0
75-033	Thap Muoi	AB001	2	0.173678	0.0868391	1	0	1	0
75-034	Thap Muoi	AB001	2	0.164029	0.0820147	1	0	1	0
75-036	Thap Muoi	AB001	2	0.144732	0.0723659	1	0	1	0
75-038	Thap Muoi	AB001	2	0.164029	0.0820147	1	0	1	0
75-039	Thap Muoi	AB001	2	0.173678	0.0868391	1	0	1	0
75-040	Thap Muoi	AB001	2	0.164029	0.0820147	1	0	1	0
75-041	Thap Muoi	AB001	2	0.164029	0.0820147	1	0	1	0
75-041	Thap Muoi	AB001	2	0.24122	0.12061	1	0	1	0
75-043	Thap Muoi	AB001	2	0.164029	0.0820147	1	0	1	0
75-044	Thap Muoi	AB001	2	0.164029	0.0820147	1	0	1	0
75-044	Thap Muoi	AB001	2	0.192976	0.0964878	1	0	1	0
75-045	Thap Muoi	AB001	2	0.173678	0.0868391	1	0	1	0
75-046	Thap Muoi	AB001	2	0.173678	0.0868391	1	0	1	0
75-047	Thap Muoi	AB001	2	0.192976	0.0964878	1	0	1	0
75-048	Thap Muoi	AB001	2	0.164029	0.0820147	1	0	1	0
75-048	Thap Muoi	AB001	2	0.173678	0.0868391	1	0	1	0
75-050	Thap Muoi	AB001	2	0.164029	0.0820147	1	0	1	0
75-051	Thap Muoi	AB001	2	0.164029	0.0820147	1	0	1	0
75-052	Thap Muoi	AB001	2	0.164029	0.0820147	1	0	1	0
75-052	Thap Muoi	AB001	2	0.144732	0.0723659	1	0	1	0
75-054	Thap Muoi	AB001	2	0.173678	0.0868391	1	0	1	0
75-054	Thap Muoi	AB001	2	0.164029	0.0820147	1	0	1	0
75-075	Cao Lanh	AB001	2	0.434195	0.217098	1	0	1	0
75-002	Thap Muoi	AB002	2	0.357005	0.178503	1	0	1	0
75-004	Thap Muoi	AB002	2	0.308761	0.154381	1	0	1	0
75-004	Thap Muoi	AB002	2	0.289464	0.144732	1	0	1	0
75-010	Thap Muoi	AB002	2	0.308761	0.154381	1	0	1	0
75-011	Thap Muoi	AB002	2	0.144732	0.0723659	1	0	1	0
75-011	Thap Muoi	AB002	2	0.337707	0.168854	1	0	1	0
75-014	Thap Muoi	AB002	2	0.308761	0.154381	1	0	1	0
75-021	Thap Muoi	AB002	2	0.144732	0.0723659	1	0	1	0
75-022	Thap Muoi	AB002	2	0.289464	0.144732	1	0	1	0
75-026	Thap Muoi	AB002	2	0.24122	0.12061	1	0	1	0
75-029	Thap Muoi	AB002	2	0.308761	0.154381	1	0	1	0
75-029	Thap Muoi	AB002	2	0.192976	0.0964878	1	0	1	0
75-029	Thap Muoi	AB002	2	0.115785	0.0578927	1	0	1	0
75-030	Thap Muoi	AB002	2	0.0964878	0.0482439	1	0	1	0
75-038	Thap Muoi	AB002	2	0.366654	0.183327	1	0	1	0
75-043	Thap Muoi	AB002	2	0.164029	0.0820147	1	0	1	0
75-044	Thap Muoi	AB002	2	0.0482439	0.024122	1	0	1	0
75-002	Thap Muoi	AB003	2	0.183327	0.0916635	1	1	0	0
75-008	Thap Muoi	AB003	2	0.183327	0.0916635	1	1	0	0
75-014	Thap Muoi	AB003	2	0.217098	0.108549	1	1	0	0
75-016	Thap Muoi	AB003	2	0.0964878	0.0482439	1	1	0	0
75-038	Thap Muoi	AB003	2	0.183327	0.0916635	1	1	0	0
75-039	Thap Muoi	AB003	2	0.115785	0.0578927	1	1	0	0
75-049	Thap Muoi	AB003	2	0.12061	0.0603049	1	1	0	0
75-079	Cao Lanh	AB003	2	0.289464	0.144732	1	1	0	0
75-001	Thap Muoi	AB004	1	0.343068	0.343068	0	0	1	0
75-005	Thap Muoi	AB004	1	0.343068	0.343068	0	0	1	0
75-016	Thap Muoi	AB004	1	0.257301	0.257301	0	0	1	0
75-019	Thap Muoi	AB004	1	0.343068	0.343068	0	0	1	0
75-023	Thap Muoi	AB004	1	0.085767	0.085767	0	0	1	0
75-040	Thap Muoi	AB004	1	0.308761	0.308761	0	0	1	0
75-043	Thap Muoi	AB004	1	0.343068	0.343068	0	0	1	0
75-047	Thap Muoi	AB004	1	0.514602	0.514602	0	0	1	0
75-079	Cao Lanh	AB004	1	0.291608	0.291608	0	0	1	0
75-079	Cao Lanh	AB004	1	0.343068	0.343068	0	0	1	0
75-001	Thap Muoi	AB005	2	0.964878	0.482439	1	1	0	0
75-002	Thap Muoi	AB005	2	0.849093	0.424547	1	1	0	0
75-004	Thap Muoi	AB005	2	0.849093	0.424547	1	1	0	0
75-005	Thap Muoi	AB005	2	0.771903	0.385951	1	1	0	0
75-009	Thap Muoi	AB005	2	1.23504	0.617522	1	1	0	0
75-011	Thap Muoi	AB005	2	0.771903	0.385951	1	1	0	0
75-019	Thap Muoi	AB005	2	1.23504	0.617522	1	1	0	0
75-019	Thap Muoi	AB005	2	0.656117	0.328059	1	1	0	0
75-022	Thap Muoi	AB005	2	0.849093	0.424547	1	1	0	0
75-029	Thap Muoi	AB005	2	0.771903	0.385951	1	1	0	0
75-039	Thap Muoi	AB005	2	0.694712	0.347356	1	1	0	0
75-040	Thap Muoi	AB005	2	1.04207	0.521034	1	1	0	0
75-043	Thap Muoi	AB005	2	0.656117	0.328059	1	1	0	0
75-047	Thap Muoi	AB005	2	0.964878	0.482439	1	1	0	0
75-063	Cao Lanh	AB005	2	0.964878	0.482439	1	1	0	0
75-102	Cao Lanh	AB005	2	0.926283	0.463142	1	1	0	0
75-103	Cao Lanh	AB005	2	0.964878	0.482439	1	1	0	0
75-004	Thap Muoi	AB006	1	0.739839	0.739839	0	0	1	0
75-053	Thap Muoi	AB006	1	0.10391	0.10391	0	0	1	0
75-001	Thap Muoi	AB007	2	0.337707	0.168854	1	1	0	0
75-016	Thap Muoi	AB007	2	0.144732	0.0723659	1	1	0	0
75-022	Thap Muoi	AB007	2	0.337707	0.168854	1	1	0	0
75-057	Thap Muoi	AB007	2	0.337707	0.168854	1	1	0	0
75-103	Cao Lanh	AB007	2	0.337707	0.168854	1	1	0	0
75-103	Cao Lanh	AB007	2	0.723659	0.361829	1	1	0	0
75-012	Thap Muoi	AB008	2	0.482439	0.24122	1	0	1	0
75-012	Thap Muoi	AB008	2	0.289464	0.144732	1	0	1	0
75-039	Thap Muoi	AB008	2	0.405249	0.202624	1	0	1	0
75-068	Cao Lanh	AB008	2	0.530683	0.265342	1	0	1	0
75-070	Cao Lanh	AB008	2	0.482439	0.24122	1	0	1	0
75-074	Cao Lanh	AB008	2	0.482439	0.24122	1	0	1	0
75-074	Cao Lanh	AB008	2	0.530683	0.265342	1	0	1	0
75-079	Cao Lanh	AB008	2	0.530683	0.265342	1	0	1	0
75-079	Cao Lanh	AB008	2	0.482439	0.24122	1	0	1	0
75-082	Cao Lanh	AB008	2	0.482439	0.24122	1	0	1	0
75-086	Cao Lanh	AB008	2	0.482439	0.24122	1	0	1	0
75-087	Cao Lanh	AB008	2	0.578927	0.289464	1	0	1	0
75-087	Cao Lanh	AB008	2	0.482439	0.24122	1	0	1	0
75-088	Cao Lanh	AB008	2	0.482439	0.24122	1	0	1	0
75-088	Cao Lanh	AB008	2	0.530683	0.265342	1	0	1	0
75-090	Cao Lanh	AB008	2	0.578927	0.289464	1	0	1	0
75-091	Cao Lanh	AB008	2	0.482439	0.24122	1	0	1	0
75-094	Cao Lanh	AB008	2	0.289464	0.144732	1	0	1	0
75-099	Cao Lanh	AB008	2	0.482439	0.24122	1	0	1	0
75-100	Cao Lanh	AB008	2	0.530683	0.265342	1	0	1	0
75-101	Cao Lanh	AB008	2	0.530683	0.265342	1	0	1	0
75-102	Cao Lanh	AB008	2	0.530683	0.265342	1	0	1	0
75-104	Cao Lanh	AB008	2	0.578927	0.289464	1	0	1	0
75-108	Cao Lanh	AB008	2	0.530683	0.265342	1	0	1	0
75-012	Thap Muoi	AB009	2	0.289464	0.144732	1	0	1	0
75-026	Thap Muoi	AB009	2	0.385951	0.192976	1	0	1	0
75-030	Thap Muoi	AB009	2	0.328059	0.164029	1	0	1	0
75-031	Thap Muoi	AB009	2	0.308761	0.154381	1	0	1	0
75-006	Thap Muoi	AB010	2	0.463142	0.231571	1	1	0	0
75-012	Thap Muoi	AB010	2	0.328059	0.164029	1	1	0	0
75-012	Thap Muoi	AB010	2	0.385951	0.192976	1	1	0	0
75-050	Thap Muoi	AB010	2	0.482439	0.24122	1	1	0	0
75-081	Cao Lanh	AB010	2	0.385951	0.192976	1	1	0	0
75-012	Thap Muoi	AB011	2	0.171534	0.085767	1	0	1	0
75-012	Thap Muoi	AB011	2	0.343068	0.171534	1	0	1	0
75-012	Thap Muoi	AB011	2	0.214417	0.107209	1	0	1	0
75-019	Thap Muoi	AB011	2	0.214417	0.107209	1	0	1	0
75-053	Thap Muoi	AB011	2	0.257301	0.12865	1	0	1	0
75-053	Thap Muoi	AB011	2	0.300184	0.150092	1	0	1	0
75-064	Cao Lanh	AB011	2	0.385951	0.192976	1	0	1	0
75-070	Cao Lanh	AB011	2	0.385951	0.192976	1	0	1	0
75-076	Cao Lanh	AB011	2	0.0428835	0.0214417	1	0	1	0
75-081	Cao Lanh	AB011	2	0.274454	0.137227	1	0	1	0
75-081	Cao Lanh	AB011	2	0.222994	0.111497	1	0	1	0
75-086	Cao Lanh	AB011	2	0.385951	0.192976	1	0	1	0
75-090	Cao Lanh	AB011	2	0.385951	0.192976	1	0	1	0
75-012	Thap Muoi	AB012	2	1.54381	0.771903	0	1	1	0
75-019	Thap Muoi	AB012	2	1.54381	0.771903	0	1	1	0
75-030	Thap Muoi	AB012	2	1.15785	0.578927	0	1	1	0
75-053	Thap Muoi	AB012	2	0.964878	0.482439	0	1	1	0
75-005	Thap Muoi	AB013	2	0.289464	0.144732	1	1	0	0
75-013	Thap Muoi	AB014	2	0.257301	0.12865	1	0	0	0
75-013	Thap Muoi	AB015	2	0.144732	0.0723659	1	1	0	0
75-016	Thap Muoi	AB015	2	0.192976	0.0964878	1	1	0	0
75-039	Thap Muoi	AB015	2	0.434195	0.217098	1	1	0	0
75-047	Thap Muoi	AB015	2	0.482439	0.24122	1	1	0	0
75-056	Thap Muoi	AB015	2	0.434195	0.217098	1	1	0	0
75-068	Cao Lanh	AB015	2	0.337707	0.168854	1	1	0	0
75-077	Cao Lanh	AB015	2	0.144732	0.0723659	1	1	0	0
75-086	Cao Lanh	AB015	2	0.144732	0.0723659	1	1	0	0
75-087	Cao Lanh	AB015	2	0.144732	0.0723659	1	1	0	0
75-001	Thap Muoi	AB016	2	0.0578927	0.0289464	0	1	1	0
75-003	Thap Muoi	AB016	2	0.192976	0.0964878	0	1	1	0
75-005	Thap Muoi	AB016	2	0.0578927	0.0289464	0	1	1	0
75-005	Thap Muoi	AB016	2	0.482439	0.24122	0	1	1	0
75-012	Thap Muoi	AB016	2	0.463142	0.231571	0	1	1	0
75-014	Thap Muoi	AB016	2	0.192976	0.0964878	0	1	1	0
75-021	Thap Muoi	AB016	2	0.463142	0.231571	0	1	1	0
75-022	Thap Muoi	AB016	2	0.463142	0.231571	0	1	1	0
75-022	Thap Muoi	AB016	2	0.482439	0.24122	0	1	1	0
75-023	Thap Muoi	AB016	2	0.0578927	0.0289464	0	1	1	0
75-023	Thap Muoi	AB016	2	0.463142	0.231571	0	1	1	0
75-025	Thap Muoi	AB016	2	0.463142	0.231571	0	1	1	0
75-028	Thap Muoi	AB016	2	0.308761	0.154381	0	1	1	0
75-028	Thap Muoi	AB016	2	0.482439	0.24122	0	1	1	0
75-039	Thap Muoi	AB016	2	0.463142	0.231571	0	1	1	0
75-040	Thap Muoi	AB016	2	0.289464	0.144732	0	1	1	0
75-044	Thap Muoi	AB016	2	0.289464	0.144732	0	1	1	0
75-051	Thap Muoi	AB016	2	0.482439	0.24122	0	1	1	0
75-056	Thap Muoi	AB016	2	0.463142	0.231571	0	1	1	0
75-018	Thap Muoi	AB017	1	0.192976	0.192976	0	1	0	0
75-057	Thap Muoi	AB017	1	0.144732	0.144732	0	1	0	0
75-102	Cao Lanh	AB017	1	0.192976	0.192976	0	1	0	0
75-067	Cao Lanh	AB018	2	1.92976	0.964878	1	0	1	0
75-073	Cao Lanh	AB018	2	0.964878	0.482439	1	0	1	0
75-073	Cao Lanh	AB018	2	0.578927	0.289464	1	0	1	0
75-074	Cao Lanh	AB018	2	0.771903	0.385951	1	0	1	0
75-076	Cao Lanh	AB018	2	0.771903	0.385951	1	0	1	0
75-077	Cao Lanh	AB018	2	0.771903	0.385951	1	0	1	0
75-078	Cao Lanh	AB018	2	0.771903	0.385951	1	0	1	0
75-085	Cao Lanh	AB018	2	0.771903	0.385951	1	0	1	0
75-086	Cao Lanh	AB018	2	0.964878	0.482439	1	0	1	0
75-086	Cao Lanh	AB018	2	0.771903	0.385951	1	0	1	0
75-088	Cao Lanh	AB018	2	0.771903	0.385951	1	0	1	0
75-092	Cao Lanh	AB018	2	0.964878	0.482439	1	0	1	0
75-093	Cao Lanh	AB018	2	0.771903	0.385951	1	0	1	0
75-094	Cao Lanh	AB018	2	0.771903	0.385951	1	0	1	0
75-095	Cao Lanh	AB018	2	0.578927	0.289464	1	0	1	0
75-097	Cao Lanh	AB018	2	0.771903	0.385951	1	0	1	0
75-103	Cao Lanh	AB018	2	0.771903	0.385951	1	0	1	0
75-107	Cao Lanh	AB018	2	0.771903	0.385951	1	0	1	0
75-064	Cao Lanh	AB019	2	1.01312	0.506561	0	0	1	0
75-068	Cao Lanh	AB019	2	1.01312	0.506561	0	0	1	0
75-073	Cao Lanh	AB019	2	0.868391	0.434195	0	0	1	0
75-074	Cao Lanh	AB019	2	0.434195	0.217098	0	0	1	0
75-074	Cao Lanh	AB019	2	1.01312	0.506561	0	0	1	0
75-076	Cao Lanh	AB019	2	1.15785	0.578927	0	0	1	0
75-079	Cao Lanh	AB019	2	1.44732	0.723659	0	0	1	0
75-079	Cao Lanh	AB019	2	1.01312	0.506561	0	0	1	0
75-079	Cao Lanh	AB019	2	1.30259	0.651293	0	0	1	0
75-083	Cao Lanh	AB019	2	0.868391	0.434195	0	0	1	0
75-085	Cao Lanh	AB019	2	0.868391	0.434195	0	0	1	0
75-087	Cao Lanh	AB019	2	1.44732	0.723659	0	0	1	0
75-087	Cao Lanh	AB019	2	1.30259	0.651293	0	0	1	0
75-088	Cao Lanh	AB019	2	1.01312	0.506561	0	0	1	0
75-092	Cao Lanh	AB019	2	1.01312	0.506561	0	0	1	0
75-094	Cao Lanh	AB019	2	1.01312	0.506561	0	0	1	0
75-094	Cao Lanh	AB019	2	1.15785	0.578927	0	0	1	0
75-097	Cao Lanh	AB019	2	1.01312	0.506561	0	0	1	0
75-099	Cao Lanh	AB019	2	0.868391	0.434195	0	0	1	0
75-103	Cao Lanh	AB019	2	0.578927	0.289464	0	0	1	0
75-107	Cao Lanh	AB019	2	1.01312	0.506561	0	0	1	0
75-108	Cao Lanh	AB019	2	0.868391	0.434195	0	0	1	0
75-068	Cao Lanh	AB020	1	0.796025	0.796025	0	0	0	1
75-073	Cao Lanh	AB020	1	0.723659	0.723659	0	0	0	1
75-074	Cao Lanh	AB020	1	0.767078	0.767078	0	0	0	1
75-079	Cao Lanh	AB020	1	0.796025	0.796025	0	0	0	1
75-079	Cao Lanh	AB020	1	0.767078	0.767078	0	0	0	1
75-082	Cao Lanh	AB020	1	0.752605	0.752605	0	0	0	1
75-083	Cao Lanh	AB020	1	0.91181	0.91181	0	0	0	1
75-085	Cao Lanh	AB020	1	0.868391	0.868391	0	0	0	1
75-086	Cao Lanh	AB020	1	0.796025	0.796025	0	0	0	1
75-087	Cao Lanh	AB020	1	0.796025	0.796025	0	0	0	1
75-088	Cao Lanh	AB020	1	0.767078	0.767078	0	0	0	1
75-090	Cao Lanh	AB020	1	0.868391	0.868391	0	0	0	1
75-090	Cao Lanh	AB020	1	0.940756	0.940756	0	0	0	1
75-090	Cao Lanh	AB020	1	0.651293	0.651293	0	0	0	1
75-091	Cao Lanh	AB020	1	0.723659	0.723659	0	0	0	1
75-094	Cao Lanh	AB020	1	0.767078	0.767078	0	0	0	1
75-094	Cao Lanh	AB020	1	0.723659	0.723659	0	0	0	1
75-097	Cao Lanh	AB020	1	0.767078	0.767078	0	0	0	1
75-097	Cao Lanh	AB020	1	0.810498	0.810498	0	0	0	1
75-104	Cao Lanh	AB020	1	0.868391	0.868391	0	0	0	1
75-067	Cao Lanh	AB021	2	1.8834	0.941698	1	0	1	0
75-068	Cao Lanh	AB021	2	0.92721	0.463605	1	0	1	0
75-069	Cao Lanh	AB021	2	1.73852	0.86926	1	0	1	0
75-069	Cao Lanh	AB021	2	0.86926	0.43463	1	0	1	0
75-070	Cao Lanh	AB021	2	1.44877	0.724383	1	0	1	0
75-070	Cao Lanh	AB021	2	1.8834	0.941698	1	0	1	0
75-079	Cao Lanh	AB021	2	1.59364	0.796822	1	0	1	0
75-085	Cao Lanh	AB021	2	0.86926	0.43463	1	0	1	0
75-086	Cao Lanh	AB021	2	1.44877	0.724383	1	0	1	0
75-087	Cao Lanh	AB021	2	1.44877	0.724383	1	0	1	0
75-087	Cao Lanh	AB021	2	1.59364	0.796822	1	0	1	0
75-094	Cao Lanh	AB021	2	1.44877	0.724383	1	0	1	0
75-103	Cao Lanh	AB021	2	0.86926	0.43463	1	0	1	0
75-107	Cao Lanh	AB021	2	1.59364	0.796822	1	0	1	0
75-029	Thap Muoi	AB022	2	0.313585	0.156793	1	0	1	0
75-062	Cao Lanh	AB022	2	0.192976	0.0964878	1	0	1	0
75-062	Cao Lanh	AB022	2	0.289464	0.144732	1	0	1	0
75-063	Cao Lanh	AB022	2	0.289464	0.144732	1	0	1	0
75-064	Cao Lanh	AB022	2	0.289464	0.144732	1	0	1	0
75-067	Cao Lanh	AB022	2	0.289464	0.144732	1	0	1	0
75-067	Cao Lanh	AB022	2	0.313585	0.156793	1	0	1	0
75-070	Cao Lanh	AB022	2	0.289464	0.144732	1	0	1	0
75-080	Cao Lanh	AB022	2	0.289464	0.144732	1	0	1	0
75-080	Cao Lanh	AB022	2	0.250868	0.125434	1	0	1	0
75-081	Cao Lanh	AB022	2	0.313585	0.156793	1	0	1	0
75-101	Cao Lanh	AB022	2	0.337707	0.168854	1	0	1	0
75-106	Cao Lanh	AB022	2	0.217098	0.108549	1	0	1	0
75-106	Cao Lanh	AB022	2	0.313585	0.156793	1	0	1	0
75-108	Cao Lanh	AB022	2	0.313585	0.156793	1	0	1	0
75-013	Thap Muoi	AB023	2	0.289464	0.144732	1	1	0	0
75-062	Cao Lanh	AB023	2	0.723659	0.361829	1	1	0	0
75-069	Cao Lanh	AB023	2	0.723659	0.361829	1	1	0	0
75-080	Cao Lanh	AB023	2	0.723659	0.361829	1	1	0	0
75-081	Cao Lanh	AB023	2	0.723659	0.361829	1	1	0	0
75-013	Thap Muoi	AB024	1	0.627171	0.627171	1	0	0	0
75-062	Cao Lanh	AB024	1	0.627171	0.627171	1	0	0	0
75-070	Cao Lanh	AB024	1	0.627171	0.627171	1	0	0	0
75-070	Cao Lanh	AB024	1	0.289464	0.289464	1	0	0	0
75-081	Cao Lanh	AB024	1	0.627171	0.627171	1	0	0	0
75-086	Cao Lanh	AB024	1	0.627171	0.627171	1	0	0	0
75-014	Thap Muoi	AB025	2	0.337707	0.168854	0	1	1	0
75-066	Cao Lanh	AB025	2	0.385951	0.192976	0	1	1	0
75-070	Cao Lanh	AB025	2	0.385951	0.192976	0	1	1	0
75-070	Cao Lanh	AB025	2	0.337707	0.168854	0	1	1	0
75-064	Cao Lanh	AB026	2	0.964878	0.482439	1	1	0	0
75-073	Cao Lanh	AB026	2	0.964878	0.482439	1	1	0	0
75-073	Cao Lanh	AB026	2	0.578927	0.289464	1	1	0	0
75-074	Cao Lanh	AB026	2	0.964878	0.482439	1	1	0	0
75-076	Cao Lanh	AB026	2	0.771903	0.385951	1	1	0	0
75-079	Cao Lanh	AB026	2	0.578927	0.289464	1	1	0	0
75-079	Cao Lanh	AB026	2	0.964878	0.482439	1	1	0	0
75-087	Cao Lanh	AB026	2	0.578927	0.289464	1	1	0	0
75-088	Cao Lanh	AB026	2	0.964878	0.482439	1	1	0	0
75-088	Cao Lanh	AB026	2	1.15785	0.578927	1	1	0	0
75-092	Cao Lanh	AB026	2	0.964878	0.482439	1	1	0	0
75-093	Cao Lanh	AB026	2	0.964878	0.482439	1	1	0	0
75-094	Cao Lanh	AB026	2	0.964878	0.482439	1	1	0	0
75-097	Cao Lanh	AB026	2	0.578927	0.289464	1	1	0	0
75-097	Cao Lanh	AB026	2	0.964878	0.482439	1	1	0	0
75-103	Cao Lanh	AB026	2	0.289464	0.144732	1	1	0	0
75-028	Thap Muoi	AB027	1	0.482439	0.482439	0	0	1	0
75-068	Cao Lanh	AB027	1	0.578927	0.578927	0	0	1	0
75-070	Cao Lanh	AB027	1	0.675415	0.675415	0	0	1	0
75-080	Cao Lanh	AB027	1	0.675415	0.675415	0	0	1	0
75-086	Cao Lanh	AB027	1	0.675415	0.675415	0	0	1	0
75-062	Cao Lanh	AB028	2	0.849093	0.424547	1	0	1	0
75-110	Cao Lanh	AB028	2	0.192976	0.0964878	1	0	1	0
75-068	Cao Lanh	AB029	2	0.820147	0.410073	1	0	1	0
75-106	Cao Lanh	AB029	2	0.603049	0.301525	1	0	1	0
75-072	Cao Lanh	AB030	2	0.0964878	0.0482439	1	0	0	1
75-072	Cao Lanh	AB030	2	0.144732	0.0723659	1	0	0	1
75-064	Cao Lanh	AB031	2	0.144732	0.0723659	1	0	1	0
75-071	Cao Lanh	AB031	2	0.144732	0.0723659	1	0	1	0
75-103	Cao Lanh	AB031	2	0.135083	0.0675415	1	0	1	0
75-062	Cao Lanh	AB032	2	0.911274	0.455637	1	1	0	0
75-065	Cao Lanh	AB032	2	0.911274	0.455637	1	1	0	0
75-067	Cao Lanh	AB032	2	0.911274	0.455637	1	1	0	0
75-068	Cao Lanh	AB032	2	0.911274	0.455637	1	1	0	0
75-069	Cao Lanh	AB032	2	0.911274	0.455637	1	1	0	0
75-070	Cao Lanh	AB032	2	0.911274	0.455637	1	1	0	0
75-086	Cao Lanh	AB032	2	0.911274	0.455637	1	1	0	0
75-088	Cao Lanh	AB032	2	0.911274	0.455637	1	1	0	0
75-105	Cao Lanh	AB032	2	0.911274	0.455637	1	1	0	0
75-019	Thap Muoi	AB033	2	0.108066	0.0540332	0	1	1	0
75-053	Thap Muoi	AB033	2	0.135083	0.0675415	0	1	1	0
75-070	Cao Lanh	AB033	2	0.11347	0.0567349	0	1	1	0
75-071	Cao Lanh	AB033	2	0.11347	0.0567349	0	1	1	0
75-079	Cao Lanh	AB033	2	0.135083	0.0675415	0	1	1	0
75-062	Cao Lanh	AB034	2	0.24122	0.12061	1	1	0	0
75-063	Cao Lanh	AB034	2	0.337707	0.168854	1	1	0	0
75-063	Cao Lanh	AB034	2	0.24122	0.12061	1	1	0	0
75-008	Thap Muoi	AB035	2	0.540332	0.270166	1	1	0	0
75-062	Cao Lanh	AB035	2	0.540332	0.270166	1	1	0	0
75-070	Cao Lanh	AB035	2	0.771903	0.385951	1	1	0	0
75-102	Cao Lanh	AB035	2	0.578927	0.289464	1	1	0	0
75-103	Cao Lanh	AB035	2	0.578927	0.289464	1	1	0	0
75-103	Cao Lanh	AB035	2	0.771903	0.385951	1	1	0	0
75-106	Cao Lanh	AB035	2	0.192976	0.0964878	1	1	0	0
75-012	Thap Muoi	AB036	2	0.434195	0.217098	1	1	0	0
75-062	Cao Lanh	AB037	2	0.578927	0.289464	1	1	0	0
75-063	Cao Lanh	AB037	2	0.385951	0.192976	1	1	0	0
75-064	Cao Lanh	AB037	2	0.385951	0.192976	1	1	0	0
75-068	Cao Lanh	AB037	2	0.289464	0.144732	1	1	0	0
75-063	Cao Lanh	AB038	2	0.578927	0.289464	0	1	1	0
75-106	Cao Lanh	AB038	2	0.578927	0.289464	0	1	1	0
75-064	Cao Lanh	AB039	2	1.71924	0.859619	0	1	1	0
75-079	Cao Lanh	AB039	2	0.982422	0.491211	0	1	1	0
75-079	Cao Lanh	AB039	2	0.736816	0.368408	0	1	1	0
75-086	Cao Lanh	AB039	2	0.835058	0.417529	0	1	1	0
75-104	Cao Lanh	AB039	2	0.835058	0.417529	0	1	1	0
75-076	Cao Lanh	AB040	2	0.0482439	0.024122	0	1	1	0
75-006	Thap Muoi	AB041	1	3.00184	3.00184	1	0	0	0
75-062	Cao Lanh	AB041	1	1.2865	1.2865	1	0	0	0
75-064	Cao Lanh	AB041	1	2.57301	2.57301	1	0	0	0
75-070	Cao Lanh	AB041	1	3.43068	3.43068	1	0	0	0
75-076	Cao Lanh	AB041	1	0.428835	0.428835	1	0	0	0
75-077	Cao Lanh	AB041	1	2.57301	2.57301	1	0	0	0
75-086	Cao Lanh	AB041	1	2.57301	2.57301	1	0	0	0
75-102	Cao Lanh	AB041	1	2.57301	2.57301	1	0	0	0
75-076	Cao Lanh	AB042	2	0.964878	0.482439	1	0	0	1
75-077	Cao Lanh	AB042	2	0.964878	0.482439	1	0	0	1
75-091	Cao Lanh	AB042	2	1.12569	0.562846	1	0	0	1
75-013	Thap Muoi	AB043	1	0.371478	0.371478	0	0	1	0
75-068	Cao Lanh	AB043	1	0.337707	0.337707	0	0	1	0
75-070	Cao Lanh	AB043	1	0.378232	0.378232	0	0	1	0
75-080	Cao Lanh	AB043	1	0.236395	0.236395	0	0	1	0
75-080	Cao Lanh	AB044	2	0.482439	0.24122	1	0	1	0
75-080	Cao Lanh	AB044	2	0.514602	0.257301	1	0	1	0
75-004	Thap Muoi	AB045	1	0.299112	0.299112	0	1	0	0
75-004	Thap Muoi	AB045	1	0.289464	0.289464	0	1	0	0
75-014	Thap Muoi	AB045	1	0.289464	0.289464	0	1	0	0
75-039	Thap Muoi	AB045	1	0.289464	0.289464	0	1	0	0
75-080	Cao Lanh	AB045	1	0.578927	0.578927	0	1	0	0
75-080	Cao Lanh	AB045	1	0.723659	0.723659	0	1	0	0
75-090	Cao Lanh	AB045	1	0.578927	0.578927	0	1	0	0
75-108	Cao Lanh	AB045	1	0.578927	0.578927	0	1	0	0
75-064	Cao Lanh	AB046	2	0.61109	0.305545	1	0	1	0
75-064	Cao Lanh	AB046	2	0.964878	0.482439	1	0	1	0
75-070	Cao Lanh	AB046	2	0.61109	0.305545	1	0	1	0
75-076	Cao Lanh	AB046	2	0.482439	0.24122	1	0	1	0
75-078	Cao Lanh	AB046	2	0.643252	0.321626	1	0	1	0
75-081	Cao Lanh	AB046	2	0.61109	0.305545	1	0	1	0
75-081	Cao Lanh	AB046	2	0.73974	0.36987	1	0	1	0
75-102	Cao Lanh	AB046	2	0.482439	0.24122	1	0	1	0
75-074	Cao Lanh	AB047	1	0.28589	0.28589	0	0	1	0
75-080	Cao Lanh	AB047	1	0.28589	0.28589	0	0	1	0
75-081	Cao Lanh	AB047	1	0.381187	0.381187	0	0	1	0
75-082	Cao Lanh	AB047	1	0.228712	0.228712	0	0	1	0
75-068	Cao Lanh	AB048	2	1.92976	0.964878	1	0	0	0
75-080	Cao Lanh	AB048	2	1.92976	0.964878	1	0	0	0
75-098	Cao Lanh	AB048	2	0.578927	0.289464	1	0	0	0
75-098	Cao Lanh	AB048	2	0.627171	0.313585	1	0	0	0
75-098	Cao Lanh	AB048	2	0.578927	0.289464	1	0	0	0
75-080	Cao Lanh	AB050	2	0.250868	0.125434	1	1	0	0
75-068	Cao Lanh	AB051	1	0.0926283	0.0926283	1	0	0	0
75-073	Cao Lanh	AB051	1	0.361829	0.361829	1	0	0	0
75-079	Cao Lanh	AB051	1	0.361829	0.361829	1	0	0	0
75-081	Cao Lanh	AB051	1	0.361829	0.361829	1	0	0	0
75-085	Cao Lanh	AB051	1	0.231571	0.231571	1	0	0	0
75-087	Cao Lanh	AB051	1	0.361829	0.361829	1	0	0	0
75-088	Cao Lanh	AB051	1	0.361829	0.361829	1	0	0	0
75-097	Cao Lanh	AB051	1	0.361829	0.361829	1	0	0	0
75-099	Cao Lanh	AB051	1	0.361829	0.361829	1	0	0	0
75-064	Cao Lanh	AB052	2	0.289464	0.144732	0	0	1	1
75-079	Cao Lanh	AB052	2	0.289464	0.144732	0	0	1	1
75-057	Thap Muoi	AB053	1	0.289464	0.289464	0	0	1	0
75-062	Cao Lanh	AB053	1	0.289464	0.289464	0	0	1	0
75-063	Cao Lanh	AB053	1	0.289464	0.289464	0	0	1	0
75-070	Cao Lanh	AB053	1	0.289464	0.289464	0	0	1	0
75-098	Cao Lanh	AB053	1	0.192976	0.192976	0	0	1	0
75-106	Cao Lanh	AB053	1	0.24122	0.24122	0	0	1	0
75-063	Cao Lanh	AB054	1	0.201016	0.201016	1	0	0	0
75-063	Cao Lanh	AB056	2	0.385951	0.192976	1	0	1	0
75-057	Thap Muoi	AB058	2	0.385951	0.192976	1	0	1	0
75-074	Cao Lanh	AB058	2	0.289464	0.144732	1	0	1	0
75-074	Cao Lanh	AB058	2	0.385951	0.192976	1	0	1	0
75-083	Cao Lanh	AB058	2	0.385951	0.192976	1	0	1	0
75-013	Thap Muoi	AB059	2	0.563489	0.281745	1	0	1	0
75-062	Cao Lanh	AB059	2	0.501737	0.250868	1	0	1	0
75-068	Cao Lanh	AB059	2	0.501737	0.250868	1	0	1	0
75-070	Cao Lanh	AB059	2	0.501737	0.250868	1	0	1	0
75-080	Cao Lanh	AB059	2	0.501737	0.250868	1	0	1	0
75-088	Cao Lanh	AB059	2	0.501737	0.250868	1	0	1	0
75-090	Cao Lanh	AB059	2	0.540332	0.270166	1	0	1	0
75-068	Cao Lanh	AB060	2	1.30389	0.651945	1	1	0	0
75-069	Cao Lanh	AB060	2	2.17315	1.08657	1	1	0	0
75-086	Cao Lanh	AB060	2	1.15901	0.579507	1	1	0	0
75-070	Cao Lanh	AB061	2	0.289464	0.144732	0	1	0	1
75-085	Cao Lanh	AB061	2	1.25434	0.627171	0	1	0	1
75-097	Cao Lanh	AB061	2	0.482439	0.24122	0	1	0	1
75-073	Cao Lanh	AB062	1	0.578927	0.578927	0	0	1	0
75-079	Cao Lanh	AB062	1	0.675415	0.675415	0	0	1	0
75-085	Cao Lanh	AB062	1	0.578927	0.578927	0	0	1	0
75-087	Cao Lanh	AB062	1	0.675415	0.675415	0	0	1	0
75-087	Cao Lanh	AB062	1	0.578927	0.578927	0	0	1	0
75-102	Cao Lanh	AB062	1	0.675415	0.675415	0	0	1	0
75-021	Thap Muoi	AB063	2	0.24122	0.12061	0	1	1	0
75-027	Thap Muoi	AB064	2	0.24122	0.12061	0	1	1	0
75-027	Thap Muoi	AB064	2	0.337707	0.168854	0	1	1	0
75-048	Thap Muoi	AB064	2	0.337707	0.168854	0	1	1	0
75-050	Thap Muoi	AB064	2	0.24122	0.12061	0	1	1	0
75-006	Thap Muoi	AB065	2	0.607873	0.303937	1	1	0	0
75-053	Thap Muoi	AB065	2	1.44732	0.723659	1	1	0	0
75-027	Thap Muoi	AB066	2	0.24122	0.12061	1	0	1	0
75-006	Thap Muoi	AB067	2	0.675415	0.337707	0	0	1	0
75-057	Thap Muoi	AB067	2	0.771903	0.385951	0	0	1	0
75-063	Cao Lanh	AB069	2	0.125434	0.0627171	1	0	0	0
75-064	Cao Lanh	AB069	2	0.144732	0.0723659	1	0	0	0
75-013	Thap Muoi	AB070	1	0.296886	0.296886	1	0	0	0
75-074	Cao Lanh	AB070	1	0.445329	0.445329	1	0	0	0
75-079	Cao Lanh	AB070	1	0.259775	0.259775	1	0	0	0
75-082	Cao Lanh	AB070	1	0.259775	0.259775	1	0	0	0
75-088	Cao Lanh	AB070	1	0.467595	0.467595	1	0	0	0
75-057	Thap Muoi	AB071	2	0.144732	0.0723659	0	1	1	0
75-068	Cao Lanh	AB071	2	0.265342	0.132671	0	1	1	0
75-069	Cao Lanh	AB071	2	0.265342	0.132671	0	1	1	0
75-080	Cao Lanh	AB071	2	0.265342	0.132671	0	1	1	0
75-086	Cao Lanh	AB071	2	0.265342	0.132671	0	1	1	0
75-088	Cao Lanh	AB071	2	0.265342	0.132671	0	1	1	0
75-001	Thap Muoi	AB072	1	0.434195	0.434195	1	0	0	0
75-004	Thap Muoi	AB072	1	0.434195	0.434195	1	0	0	0
75-004	Thap Muoi	AB072	1	0.385951	0.385951	1	0	0	0
75-001	Thap Muoi	AB073	2	0.226746	0.113373	1	1	0	0
75-021	Thap Muoi	AB073	2	0.144732	0.0723659	1	1	0	0
75-023	Thap Muoi	AB073	2	0.265342	0.132671	1	1	0	0
75-033	Thap Muoi	AB073	2	0.0964878	0.0482439	1	1	0	0
75-089	Cao Lanh	AB073	2	0.144732	0.0723659	1	1	0	0
75-053	Thap Muoi	AB074	2	1.02001	0.510007	1	1	0	0
75-076	Cao Lanh	AB074	2	0.827039	0.413519	1	1	0	0
75-077	Cao Lanh	AB074	2	0.827039	0.413519	1	1	0	0
75-090	Cao Lanh	AB074	2	0.964878	0.482439	1	1	0	0
75-090	Cao Lanh	AB074	2	0.827039	0.413519	1	1	0	0
75-090	Cao Lanh	AB074	2	0.689199	0.344599	1	1	0	0
75-091	Cao Lanh	AB074	2	0.964878	0.482439	1	1	0	0
75-104	Cao Lanh	AB074	2	0.827039	0.413519	1	1	0	0
75-090	Cao Lanh	AB075	1	0.0482439	0.0482439	0	1	0	0
75-091	Cao Lanh	AB075	1	0.0482439	0.0482439	0	1	0	0
75-057	Thap Muoi	AB076	2	0.868391	0.434195	1	1	0	0
75-090	Cao Lanh	AB076	2	0.482439	0.24122	1	1	0	0
75-090	Cao Lanh	AB076	2	0.385951	0.192976	1	1	0	0
75-091	Cao Lanh	AB076	2	0.482439	0.24122	1	1	0	0
75-091	Cao Lanh	AB076	2	0.424547	0.212273	1	1	0	0
75-100	Cao Lanh	AB076	2	0.347356	0.173678	1	1	0	0
75-070	Cao Lanh	AB077	2	1.31509	0.657547	0	1	1	0
75-090	Cao Lanh	AB077	2	1.42945	0.714725	0	1	1	0
75-091	Cao Lanh	AB077	2	1.25792	0.628958	0	1	1	0
75-091	Cao Lanh	AB077	2	1.42945	0.714725	0	1	1	0
75-091	Cao Lanh	AB077	2	1.14356	0.57178	0	1	1	0
75-104	Cao Lanh	AB077	2	1.31509	0.657547	0	1	1	0
75-069	Cao Lanh	AB078	2	0.820147	0.410073	1	0	0	1
75-087	Cao Lanh	AB078	2	1.06137	0.530683	1	0	0	1
75-011	Thap Muoi	AB079	1	0.367573	0.367573	0	0	1	0
75-029	Thap Muoi	AB079	1	0.220544	0.220544	0	0	1	0
75-011	Thap Muoi	AB080	1	0.308761	0.308761	0	0	1	0
75-020	Thap Muoi	AB081	2	0.675415	0.337707	1	1	0	0
75-068	Cao Lanh	AB082	2	0.361829	0.180915	1	1	0	0
75-087	Cao Lanh	AB082	2	0.361829	0.180915	1	1	0	0
75-071	Cao Lanh	AB083	1	0.347356	0.347356	1	0	0	0
75-068	Cao Lanh	AB084	2	0.471718	0.235859	1	1	0	0
75-071	Cao Lanh	AB085	2	0.411681	0.205841	1	0	1	0
75-071	Cao Lanh	AB086	2	0.405249	0.202624	1	0	1	0
75-032	Thap Muoi	AB087	2	0.482439	0.24122	1	0	1	0
75-014	Thap Muoi	AB088	2	2.17098	1.08549	1	1	0	0
75-025	Thap Muoi	AB088	2	1.15785	0.578927	1	1	0	0
75-091	Cao Lanh	AB088	2	1.2061	0.603049	1	1	0	0
75-104	Cao Lanh	AB088	2	1.06137	0.530683	1	1	0	0
75-014	Thap Muoi	AB089	1	0.434195	0.434195	0	0	1	0
75-034	Thap Muoi	AB089	1	0.434195	0.434195	0	0	1	0
75-035	Thap Muoi	AB089	1	0.434195	0.434195	0	0	1	0
75-036	Thap Muoi	AB089	1	0.530683	0.530683	0	0	1	0
75-036	Thap Muoi	AB089	1	0.250868	0.250868	0	0	1	0
75-025	Thap Muoi	AB090	2	3.85951	1.92976	1	0	1	0
75-025	Thap Muoi	AB091	1	0.385951	0.385951	0	0	1	0
75-030	Thap Muoi	AB092	1	0.804065	0.804065	1	0	0	0
75-021	Thap Muoi	AB093	1	0.627171	0.627171	0	1	0	0
75-030	Thap Muoi	AB093	1	0.627171	0.627171	0	1	0	0
75-070	Cao Lanh	AB093	1	0.578927	0.578927	0	1	0	0
75-079	Cao Lanh	AB093	1	0.627171	0.627171	0	1	0	0
75-016	Thap Muoi	AB094	1	0.28589	0.28589	1	0	0	0
75-019	Thap Muoi	AB095	1	0.771903	0.771903	0	0	1	0
75-023	Thap Muoi	AB095	1	1.00347	1.00347	0	0	1	0
75-062	Cao Lanh	AB096	1	0.192976	0.192976	1	0	0	0
75-063	Cao Lanh	AB096	1	0.24122	0.24122	1	0	0	0
75-063	Cao Lanh	AB096	1	0.289464	0.289464	1	0	0	0
75-064	Cao Lanh	AB096	1	0.578927	0.578927	1	0	0	0
75-106	Cao Lanh	AB096	1	0.385951	0.385951	1	0	0	0
75-063	Cao Lanh	AB097	2	0.289464	0.144732	1	1	0	0
75-063	Cao Lanh	AB098	2	0.0723659	0.0361829	0	0	1	1
75-063	Cao Lanh	AB099	2	0.964878	0.482439	1	0	1	0
75-063	Cao Lanh	AB100	2	0.289464	0.144732	0	1	1	0
75-100	Cao Lanh	AB100	2	0.530683	0.265342	0	1	1	0
75-100	Cao Lanh	AB100	2	0.482439	0.24122	0	1	1	0
75-100	Cao Lanh	AB100	2	0.771903	0.385951	0	1	1	0
75-101	Cao Lanh	AB100	2	0.530683	0.265342	0	1	1	0
75-064	Cao Lanh	AB101	1	0.289464	0.289464	1	0	0	0
75-067	Cao Lanh	AB101	1	0.24122	0.24122	1	0	0	0
75-098	Cao Lanh	AB101	1	0.144732	0.144732	1	0	0	0
75-079	Cao Lanh	AB104	2	0.656117	0.328059	1	1	0	0
75-054	Thap Muoi	AB109	2	1.15785	0.578927	1	1	0	0
75-057	Thap Muoi	AB109	2	1.73678	0.868391	1	1	0	0
75-076	Cao Lanh	AB109	2	1.15785	0.578927	1	1	0	0
75-034	Thap Muoi	AB110	2	0.0964878	0.0482439	1	1	0	0
75-035	Thap Muoi	AB110	2	0.168854	0.0844269	1	1	0	0
75-002	Thap Muoi	AB112	2	0.810498	0.405249	1	0	1	0
75-025	Thap Muoi	AB112	2	0.723659	0.361829	1	0	1	0
75-025	Thap Muoi	AB113	2	0.482439	0.24122	1	0	1	0
75-096	Cao Lanh	AB114	1	0.24122	0.24122	1	0	0	0
75-073	Cao Lanh	AB115	1	1.35083	1.35083	0	0	1	0
75-073	Cao Lanh	AB115	1	1.44732	1.44732	0	0	1	0
75-079	Cao Lanh	AB115	1	1.39907	1.39907	0	0	1	0
75-087	Cao Lanh	AB115	1	1.37013	1.37013	0	0	1	0
75-088	Cao Lanh	AB115	1	1.37013	1.37013	0	0	1	0
75-097	Cao Lanh	AB115	1	1.39907	1.39907	0	0	1	0
75-001	Thap Muoi	AB116	1	0.170273	0.170273	1	0	0	0
75-002	Thap Muoi	AB116	1	0.204327	0.204327	1	0	0	0
75-002	Thap Muoi	AB116	1	0.170273	0.170273	1	0	0	0
75-005	Thap Muoi	AB116	1	0.283788	0.283788	1	0	0	0
75-019	Thap Muoi	AB116	1	0.283788	0.283788	1	0	0	0
75-022	Thap Muoi	AB116	1	0.170273	0.170273	1	0	0	0
75-029	Thap Muoi	AB116	1	0.249733	0.249733	1	0	0	0
75-031	Thap Muoi	AB116	1	0.170273	0.170273	1	0	0	0
75-039	Thap Muoi	AB116	1	0.283788	0.283788	1	0	0	0
75-039	Thap Muoi	AB116	1	0.170273	0.170273	1	0	0	0
75-044	Thap Muoi	AB116	1	0.22703	0.22703	1	0	0	0
75-038	Thap Muoi	AB117	1	0.458317	0.458317	1	0	0	0
75-039	Thap Muoi	AB117	1	0.542744	0.542744	1	0	0	0
75-052	Thap Muoi	AB117	1	0.723659	0.723659	1	0	0	0
75-043	Thap Muoi	AB118	2	0.964878	0.482439	1	1	0	0
75-080	Cao Lanh	AB118	2	2.12273	1.06137	1	1	0	0
75-080	Cao Lanh	AB119	2	0.264162	0.132081	1	0	1	0
75-080	Cao Lanh	AB121	1	0.374924	0.374924	1	0	0	0
75-080	Cao Lanh	AB122	1	0.656117	0.656117	0	0	1	0
75-019	Thap Muoi	AB123	1	0.578927	0.578927	1	0	0	0
75-021	Thap Muoi	AB123	1	0.398012	0.398012	1	0	0	0
75-064	Cao Lanh	AB124	2	0.395848	0.197924	0	1	1	0
75-006	Thap Muoi	AB125	1	0.192976	0.192976	0	0	0	1
75-012	Thap Muoi	AB125	1	0.450277	0.450277	0	0	0	1
75-028	Thap Muoi	AB125	1	0.257301	0.257301	0	0	0	1
75-030	Thap Muoi	AB125	1	0.308761	0.308761	0	0	0	1
75-053	Thap Muoi	AB125	1	0.450277	0.450277	0	0	0	1
75-064	Cao Lanh	AB125	1	0.450277	0.450277	0	0	0	1
75-100	Cao Lanh	AB125	1	0.385951	0.385951	0	0	0	1
75-012	Thap Muoi	AB126	1	0.289464	0.289464	1	0	0	0
75-046	Thap Muoi	AB127	2	0.289464	0.144732	1	0	1	0
75-034	Thap Muoi	AB128	1	1.2061	1.2061	1	0	0	0
75-033	Thap Muoi	AB129	2	0.385951	0.192976	1	0	1	0
75-106	Cao Lanh	AB129	2	0.434195	0.217098	1	0	1	0
75-043	Thap Muoi	AB130	2	0.262447	0.131223	0	1	1	0
75-100	Cao Lanh	AB131	1	0.197264	0.197264	0	0	0	1
75-101	Cao Lanh	AB131	1	0.197264	0.197264	0	0	0	1
75-070	Cao Lanh	AB133	1	0.202624	0.202624	0	0	1	0
75-087	Cao Lanh	AB133	1	0.108549	0.108549	0	0	1	0
75-100	Cao Lanh	AB133	1	0.108549	0.108549	0	0	1	0
75-101	Cao Lanh	AB133	1	0.108549	0.108549	0	0	1	0
75-081	Cao Lanh	AB134	4	0.665766	0.166442	1	0	1	1
75-070	Cao Lanh	AB135	1	0.144732	0.144732	1	0	0	0
75-086	Cao Lanh	AB135	1	0.771903	0.771903	1	0	0	0
75-091	Cao Lanh	AB135	1	0.337707	0.337707	1	0	0	0
75-091	Cao Lanh	AB135	1	0.289464	0.289464	1	0	0	0
75-104	Cao Lanh	AB135	1	0.337707	0.337707	1	0	0	0
75-108	Cao Lanh	AB135	1	0.221922	0.221922	1	0	0	0
75-005	Thap Muoi	AB136	2	1.87615	0.938076	0	1	1	0
75-006	Thap Muoi	AB137	2	0.796025	0.398012	1	0	1	0
75-006	Thap Muoi	AB138	2	0.463142	0.231571	1	1	0	0
75-019	Thap Muoi	AB138	2	0.694712	0.347356	1	1	0	0
75-045	Thap Muoi	AB142	2	0.214417	0.107209	1	1	0	0
75-045	Thap Muoi	AB143	2	0.289464	0.144732	1	1	0	0
75-048	Thap Muoi	AB144	2	1.21287	0.606433	0	1	1	0
75-050	Thap Muoi	AB144	2	1.0396	0.5198	0	1	1	0
75-050	Thap Muoi	AB144	2	1.21287	0.606433	0	1	1	0
75-077	Cao Lanh	AB145	2	0.231571	0.115785	0	0	1	0
75-091	Cao Lanh	AB145	2	0.270166	0.135083	0	0	1	0
75-013	Thap Muoi	AB146	1	0.289464	0.289464	1	0	0	0
75-074	Cao Lanh	AB146	1	0.771903	0.771903	1	0	0	0
75-079	Cao Lanh	AB146	1	0.289464	0.289464	1	0	0	0
75-086	Cao Lanh	AB146	1	0.289464	0.289464	1	0	0	0
75-087	Cao Lanh	AB146	1	0.289464	0.289464	1	0	0	0
75-077	Cao Lanh	AB147	2	1.15785	0.578927	1	0	0	0
75-096	Cao Lanh	AB147	2	1.54381	0.771903	1	0	0	0
75-105	Cao Lanh	AB147	2	1.54381	0.771903	1	0	0	0
75-106	Cao Lanh	AB147	2	1.15785	0.578927	1	0	0	0
75-106	Cao Lanh	AB147	2	2.31571	1.15785	1	0	0	0
75-109	Cao Lanh	AB147	2	1.15785	0.578927	1	0	0	0
75-030	Thap Muoi	AB148	2	0.578927	0.289464	1	0	1	0
75-040	Thap Muoi	AB148	2	1.04207	0.521034	1	0	1	0
75-040	Thap Muoi	AB148	2	1.15785	0.578927	1	0	1	0
75-050	Thap Muoi	AB148	2	1.15785	0.578927	1	0	1	0
75-102	Cao Lanh	AB148	2	1.15785	0.578927	1	0	1	0
75-103	Cao Lanh	AB148	2	1.15785	0.578927	1	0	1	0
75-105	Cao Lanh	AB148	2	1.15785	0.578927	1	0	1	0
75-080	Cao Lanh	AB149	1	0.606495	0.606495	1	0	0	0
75-080	Cao Lanh	AB150	1	0.235859	0.235859	0	0	1	0
75-021	Thap Muoi	AB151	2	0.521034	0.260517	0	1	1	0
75-021	Thap Muoi	AB152	2	0.313585	0.156793	1	0	0	0
75-021	Thap Muoi	AB153	2	0.307314	0.153657	0	1	1	0
75-021	Thap Muoi	AB154	1	0.270166	0.270166	1	0	0	0
75-001	Thap Muoi	AB155	2	0.289464	0.144732	1	0	0	1
75-004	Thap Muoi	AB155	2	0.289464	0.144732	1	0	0	1
75-022	Thap Muoi	AB155	2	0.289464	0.144732	1	0	0	1
75-039	Thap Muoi	AB155	2	0.308761	0.154381	1	0	0	1
75-057	Thap Muoi	AB155	2	0.289464	0.144732	1	0	0	1
75-070	Cao Lanh	AB155	2	0.337707	0.168854	1	0	0	1
75-074	Cao Lanh	AB155	2	0.337707	0.168854	1	0	0	1
75-050	Thap Muoi	AB156	1	0.800492	0.800492	0	0	1	0
75-050	Thap Muoi	AB157	2	0.578927	0.289464	1	1	0	0
75-046	Thap Muoi	AB158	1	0.343068	0.343068	0	0	1	0
75-050	Thap Muoi	AB158	1	0.428835	0.428835	0	0	1	0
75-050	Thap Muoi	AB158	1	0.514602	0.514602	0	0	1	0
75-016	Thap Muoi	AB159	1	0.115785	0.115785	0	0	1	0
75-019	Thap Muoi	AB160	2	0.530683	0.265342	0	0	1	0
75-053	Thap Muoi	AB160	2	0.434195	0.217098	0	0	1	0
75-043	Thap Muoi	AB161	1	0.164029	0.164029	1	0	0	0
75-043	Thap Muoi	AB162	2	0.144732	0.0723659	0	0	1	1
75-070	Cao Lanh	AB162	2	0.385951	0.192976	0	0	1	1
75-012	Thap Muoi	AB163	2	0.192976	0.0964878	0	1	1	1
75-030	Thap Muoi	AB163	2	0.24122	0.12061	0	1	1	1
75-012	Thap Muoi	AB164	1	0.289464	0.289464	1	0	0	0
75-012	Thap Muoi	AB165	1	0.410073	0.410073	0	1	0	0
75-012	Thap Muoi	AB166	2	1.15785	0.578927	0	1	1	0
75-012	Thap Muoi	AB167	2	0.675415	0.337707	1	0	0	1
75-021	Thap Muoi	AB169	1	0.289464	0.289464	1	0	0	0
75-030	Thap Muoi	AB169	1	0.289464	0.289464	1	0	0	0
75-102	Cao Lanh	AB170	2	0.308761	0.154381	0	0	1	0
75-031	Thap Muoi	AB172	2	0.506561	0.253281	1	0	0	1
75-021	Thap Muoi	AB174	1	5.42744	5.42744	0	0	1	0
75-016	Thap Muoi	AB176	2	0.329873	0.164936	0	0	1	0
75-022	Thap Muoi	AB176	2	0.329873	0.164936	0	0	1	0
75-039	Thap Muoi	AB177	2	1.15785	0.578927	1	1	0	0
75-012	Thap Muoi	AB181	1	0.328059	0.328059	1	0	0	0
75-050	Thap Muoi	AB182	2	0.603049	0.301525	1	0	1	0
75-050	Thap Muoi	AB183	2	0.0482439	0.024122	1	1	0	0
75-050	Thap Muoi	AB184	2	0.0643252	0.0321626	0	0	1	1
75-050	Thap Muoi	AB185	1	2.43149	2.43149	0	0	1	0
75-021	Thap Muoi	AB186	2	1.44732	0.723659	0	1	0	1
75-053	Thap Muoi	AB186	2	1.92976	0.964878	0	1	0	1
75-053	Thap Muoi	AB186	2	0.964878	0.482439	0	1	0	1
75-055	Thap Muoi	AB186	2	1.06137	0.530683	0	1	0	1
75-055	Thap Muoi	AB186	2	0.964878	0.482439	0	1	0	1
75-013	Thap Muoi	AB188	2	0.804065	0.402033	1	0	1	0
75-013	Thap Muoi	AB188	2	0.643252	0.321626	1	0	1	0
75-086	Cao Lanh	AB189	2	0.276598	0.138299	1	0	1	0
75-091	Cao Lanh	AB190	2	3.85951	1.92976	0	1	1	0
75-090	Cao Lanh	AB191	1	0.12865	0.12865	0	1	0	0
75-001	Thap Muoi	AB192	2	0.281806	0.140903	0	0	1	1
75-012	Thap Muoi	AB192	2	0.735145	0.367573	0	0	1	1
75-022	Thap Muoi	AB192	2	0.245048	0.122524	0	0	1	1
75-046	Thap Muoi	AB193	2	0.0904574	0.0452287	0	0	1	1
75-004	Thap Muoi	AB194	2	0.428835	0.214417	1	0	1	0
75-062	Cao Lanh	AB194	2	0.482439	0.24122	1	0	1	0
75-106	Cao Lanh	AB194	2	0.482439	0.24122	1	0	1	0
75-004	Thap Muoi	AB195	1	0.190593	0.190593	0	1	0	0
75-026	Thap Muoi	AB196	2	0.289464	0.144732	1	0	1	0
75-028	Thap Muoi	AB196	2	0.385951	0.192976	1	0	1	0
75-054	Thap Muoi	AB197	1	0.868391	0.868391	1	0	0	0
75-054	Thap Muoi	AB198	2	0.142945	0.0714725	0	1	1	1
75-054	Thap Muoi	AB199	2	0.723659	0.361829	1	0	1	0
75-070	Cao Lanh	AB200	2	0.159205	0.0796025	1	1	0	0
75-070	Cao Lanh	AB200	2	0.144732	0.0723659	1	1	0	0
75-062	Cao Lanh	AB201	2	0.63682	0.31841	1	1	0	0
75-062	Cao Lanh	AB201	2	0.868391	0.434195	1	1	0	0
75-070	Cao Lanh	AB201	2	0.63682	0.31841	1	1	0	0
75-070	Cao Lanh	AB201	2	0.656117	0.328059	1	1	0	0
75-091	Cao Lanh	AB202	2	0.771903	0.385951	1	1	0	0
75-012	Thap Muoi	AB203	2	0.771903	0.385951	1	1	0	0
75-012	Thap Muoi	AB206	1	0.453493	0.453493	0	1	0	0
75-110	Cao Lanh	AB206	1	0.530683	0.530683	0	1	0	0
75-077	Cao Lanh	AB207	2	0.964878	0.482439	1	1	0	0
75-091	Cao Lanh	AB208	2	0.337707	0.168854	1	1	0	0
75-072	Cao Lanh	AB210	2	0.108638	0.0543191	0	0	1	1
75-072	Cao Lanh	AB211	1	0.144732	0.144732	0	0	1	0
75-072	Cao Lanh	AB211	1	0.443844	0.443844	0	0	1	0
75-072	Cao Lanh	AB213	1	0.085767	0.085767	0	1	0	0
75-001	Thap Muoi	AB214	1	0.0964878	0.0964878	0	0	1	0
75-022	Thap Muoi	AB214	1	0.0868391	0.0868391	0	0	1	0
75-030	Thap Muoi	AB214	1	0.0844269	0.0844269	0	0	1	0
75-062	Cao Lanh	AB214	1	0.180915	0.180915	0	0	1	0
75-062	Cao Lanh	AB214	1	0.192976	0.192976	0	0	1	0
75-106	Cao Lanh	AB214	1	0.205037	0.205037	0	0	1	0
75-100	Cao Lanh	AB215	1	2.57301	2.57301	0	0	1	0
75-070	Cao Lanh	AB217	2	0.385951	0.192976	0	0	1	0
75-039	Thap Muoi	AB218	2	1.59205	0.796025	0	0	1	1
75-057	Thap Muoi	AB218	2	6.07873	3.03937	0	0	1	1
75-062	Cao Lanh	AB218	2	1.44949	0.724746	0	0	1	1
75-016	Thap Muoi	AB219	1	0.192976	0.192976	1	0	0	0
75-001	Thap Muoi	AB220	1	0.661631	0.661631	1	0	0	0
75-012	Thap Muoi	AB220	1	0.661631	0.661631	1	0	0	0
75-030	Thap Muoi	AB220	1	0.661631	0.661631	1	0	0	0
75-044	Thap Muoi	AB220	1	0.606495	0.606495	1	0	0	0
75-103	Cao Lanh	AB221	2	0.385951	0.192976	1	0	1	0
75-057	Thap Muoi	AB222	2	1.92976	0.964878	1	0	1	0
75-057	Thap Muoi	AB223	2	0.964878	0.482439	0	1	1	0
75-057	Thap Muoi	AB224	1	1.2865	1.2865	0	0	1	0
75-057	Thap Muoi	AB225	2	0.434195	0.217098	1	0	0	0
75-057	Thap Muoi	AB226	2	1.44732	0.723659	0	1	1	0
75-057	Thap Muoi	AB227	2	1.44732	0.723659	1	0	0	0
75-053	Thap Muoi	AB229	1	0.225138	0.225138	0	0	1	0
75-070	Cao Lanh	AB229	1	0.514602	0.514602	0	0	1	0
75-070	Cao Lanh	AB230	2	1.54381	0.771903	1	1	0	0
75-062	Cao Lanh	AB231	1	0.396672	0.396672	1	0	0	0
75-062	Cao Lanh	AB232	1	0.308761	0.308761	0	1	0	0
75-062	Cao Lanh	AB233	1	0.289464	0.289464	0	0	1	0
75-062	Cao Lanh	AB234	1	0.385951	0.385951	1	0	0	0
75-070	Cao Lanh	AB234	1	0.385951	0.385951	1	0	0	0
75-072	Cao Lanh	AB237	2	0.877162	0.438581	0	1	1	0
75-030	Thap Muoi	AB238	1	0.578927	0.578927	0	1	0	0
75-030	Thap Muoi	AB239	1	0.707578	0.707578	1	0	0	0
75-057	Thap Muoi	AB243	1	0.122524	0.122524	1	0	0	0
75-046	Thap Muoi	AB251	2	0.385951	0.192976	0	0	1	0
75-046	Thap Muoi	AB252	2	0.273382	0.136691	1	0	1	0
75-062	Cao Lanh	AB255	2	0.446256	0.223128	1	1	0	0
75-062	Cao Lanh	AB255	2	0.482439	0.24122	1	1	0	0
75-106	Cao Lanh	AB256	1	3.6451	3.6451	1	0	0	0
75-015	Thap Muoi	AB263	1	0.844269	0.844269	0	1	0	0
75-005	Thap Muoi	AB266	2	0.361829	0.180915	1	1	0	0
75-019	Thap Muoi	AB266	2	0.385951	0.192976	1	1	0	0
