# Supplementary material for: A survey of retail prices of antimicrobial products used in small-scale chicken farms in the Mekong Delta of Vietnam
Source: Global Health. 2020 Jan 14;16:8. doi: 10.1186/s12992-019-0539-x (PMC6961362; doi:10.1186/s12992-019-0539-x)
Supplement: Supplementary file 4 — Additional file 4. Average cost of antimicrobials (ADDkg) used by week in farms. Average cost of ADDkg of antimicrobials given by farms in relation to flock-related variables. [file 12992_2019_539_MOESM4_ESM.xlsx]

## Sheet: WEEKS_USING_AM
FarmID	FlockID	Week	Product code	No. AAIs	AAIs	No. chickens	Disease	Weekly mortality per 100 birds	Average cost. ADDKg product	Farm owner age (years)	Farm owner gender	Farm owner education	Farm owner experience (years)	District
75-001	75-0011	1	AB001	2	Colistin, Oxytetracycline	210	Yes	1.42857	0.164029	49	F	Post high school	1	Thap Muoi
75-001	75-0011	9	AB004	1	Oxytetracycline	202	No	0	0.343068	49	F	Post high school	1	Thap Muoi
75-001	75-0011	10	AB072	1	Norfloxacin	202	No	2.9703	0.434195	49	F	Post high school	1	Thap Muoi
75-001	75-0011	11	AB007	2	Ampicillin, Colistin	196	No	0	0.337707	49	F	Post high school	1	Thap Muoi
75-001	75-0011	16	AB005	2	Colistin, Gentamicin	162	No	0	0.964878	49	F	Post high school	1	Thap Muoi
75-001	75-0012	1	AB001	2	Colistin, Oxytetracycline	204	No	0.490196	0.164029	49	F	Post high school	1	Thap Muoi
75-001	75-0012	3	AB016	2	Oxytetracycline, Streptomycin	202	No	0	0.0578927	49	F	Post high school	1	Thap Muoi
75-001	75-0012	4	AB001	2	Colistin, Oxytetracycline	202	No	0	0.164029	49	F	Post high school	1	Thap Muoi
75-001	75-0012	5	AB016	2	Oxytetracycline, Streptomycin	202	No	24.7525	0.173678	49	F	Post high school	1	Thap Muoi
75-001	75-0012	8	AB116	1	Enrofloxacin	150	No	0	0.170273	49	F	Post high school	1	Thap Muoi
75-001	75-0013	1	AB001	2	Colistin, Oxytetracycline	202	No	0.990099	0.164029	49	F	Post high school	1	Thap Muoi
75-001	75-0013	2	AB001	2	Colistin, Oxytetracycline	200	No	0	0.222918	49	F	Post high school	1	Thap Muoi
75-001	75-0014	1	AB001	2	Colistin, Oxytetracycline	240	No	0	0.173678	49	F	Post high school	1	Thap Muoi
75-001	75-0014	10	AB214	1	Lincomycin	220	Yes	4.54545	0.0964878	49	F	Post high school	1	Thap Muoi
75-001	75-0014	11	AB220	1	Tilmicosin	210	No	3.33333	0.661631	49	F	Post high school	1	Thap Muoi
75-001	75-0014	12	AB073	2	Amoxicillin, Colistin	203	No	0	0.226746	49	F	Post high school	1	Thap Muoi
75-002	75-0021	1	AB001	2	Colistin, Oxytetracycline	505	Yes	0.990099	0.164029	32	M	High school	2.5	Thap Muoi
75-002	75-0021	2	AB001	2	Colistin, Oxytetracycline	500	Yes	0.4	0.164029	32	M	High school	2.5	Thap Muoi
75-002	75-0021	4	AB005	2	Colistin, Gentamicin	493	Yes	0.20284	0.849093	32	M	High school	2.5	Thap Muoi
75-002	75-0021	5	AB003	2	Colistin, Neomycin	492	Yes	1.21951	0.183327	32	M	High school	2.5	Thap Muoi
75-002	75-0022	1	AB001	2	Colistin, Oxytetracycline	505	Yes	0.990099	0.164029	32	M	High school	2.5	Thap Muoi
75-002	75-0022	5	AB116	1	Enrofloxacin	590	No	0	0.204327	32	M	High school	2.5	Thap Muoi
75-002	75-0022	6	AB116	1	Enrofloxacin	590	No	3.38983	0.204327	32	M	High school	2.5	Thap Muoi
75-002	75-0022	9	AB116	1	Enrofloxacin	570	No	0	0.204327	32	M	High school	2.5	Thap Muoi
75-002	75-0024	1	AB001	2	Colistin, Oxytetracycline	510	Yes	0.784314	0.164029	32	M	High school	2.5	Thap Muoi
75-002	75-0024	2	AB001	2	Colistin, Oxytetracycline	506	No	0	0.164029	32	M	High school	2.5	Thap Muoi
75-002	75-0024	6	AB116	1	Enrofloxacin	490	No	0	0.170273	32	M	High school	2.5	Thap Muoi
75-002	75-0024	7	AB116	1	Enrofloxacin	490	No	0	0.170273	32	M	High school	2.5	Thap Muoi
75-002	75-0024	11	AB112	2	Oxytetracycline, Spiramycin	430	Yes	2.32558	0.810498	32	M	High school	2.5	Thap Muoi
75-002	75-0024	12	AB002	2	Colistin, Oxytetracycline	420	Yes	4.7619	0.357005	32	M	High school	2.5	Thap Muoi
75-002	75-0024	14	AB002	2	Colistin, Oxytetracycline	400	No	0	0.357005	32	M	High school	2.5	Thap Muoi
75-003	75-0031	2	AB016	2	Oxytetracycline, Streptomycin	381	No	1.83727	0.192976	65	M	Post high school	1	Thap Muoi
75-003	75-0031	3	AB016	2	Oxytetracycline, Streptomycin	374	No	1.3369	0.192976	65	M	Post high school	1	Thap Muoi
75-003	75-0031	4	AB016	2	Oxytetracycline, Streptomycin	369	No	0.271003	0.192976	65	M	Post high school	1	Thap Muoi
75-004	75-0041	1	AB001	2	Colistin, Oxytetracycline	715	No	0.27972	0.164029	37	F	Post high school	7	Thap Muoi
75-004	75-0041	4	AB002	2	Colistin, Oxytetracycline	712	Yes	1.40449	0.308761	37	F	Post high school	7	Thap Muoi
75-004	75-0041	9	AB006	1	Doxycycline	656	Yes	0.609756	0.739839	37	F	Post high school	7	Thap Muoi
75-004	75-0041	10	AB072	1	Norfloxacin	652	Yes	0.306748	0.434195	37	F	Post high school	7	Thap Muoi
75-004	75-0042	1	AB001	2	Colistin, Oxytetracycline	1300	Yes	1.38462	0.164029	37	F	Post high school	7	Thap Muoi
75-004	75-0042	2	AB001	2	Colistin, Oxytetracycline	1282	Yes	0.546022	0.164029	37	F	Post high school	7	Thap Muoi
75-004	75-0042	3	AB005	2	Colistin, Gentamicin	1275	Yes	1.96078	0.849093	37	F	Post high school	7	Thap Muoi
75-004	75-0042	4	AB002	2	Colistin, Oxytetracycline	1250	Yes	6.4	0.308761	37	F	Post high school	7	Thap Muoi
75-004	75-0042	5	AB155	2	Colistin, Trimethoprim	1170	Yes	3.84615	0.289464	37	F	Post high school	7	Thap Muoi
75-004	75-0042	6	AB072	1	Norfloxacin	1125	Yes	1.86667	0.385951	37	F	Post high school	7	Thap Muoi
75-004	75-0042	12	AB045	1	Neomycin	398	Yes	4.52261	0.299112	37	F	Post high school	7	Thap Muoi
75-004	75-0043	2	AB002	2	Colistin, Oxytetracycline	1002	Yes	0.598802	0.289464	37	F	Post high school	7	Thap Muoi
75-004	75-0043	4	AB195	1	Ampicillin	992	Yes	0.806452	0.190593	37	F	Post high school	7	Thap Muoi
75-004	75-0043	6	AB045	1	Neomycin	976	Yes	0.819672	0.289464	37	F	Post high school	7	Thap Muoi
75-004	75-0043	10	AB194	2	Colistin, Doxycycline	947	Yes	0.844773	0.428835	37	F	Post high school	7	Thap Muoi
75-004	75-0043	13	AB045	1	Neomycin	925	Yes	2.16216	0.289464	37	F	Post high school	7	Thap Muoi
75-005	75-0051	1	AB001	2	Colistin, Oxytetracycline	110	Yes	7.27273	0.463142	31	M	Secondary school	3	Thap Muoi
75-005	75-0051	2	AB013	2	Ampicillin, Colistin	117	Yes	31.6239	0.289464	31	M	Secondary school	3	Thap Muoi
75-005	75-0051	12	AB266	2	Ampicillin, Colistin	70	No	0	0.361829	31	M	Secondary school	3	Thap Muoi
75-005	75-0052	1	AB001	2	Colistin, Oxytetracycline	200	Yes	6	0.164029	31	M	Secondary school	3	Thap Muoi
75-005	75-0052	4	AB016	2	Oxytetracycline, Streptomycin	177	No	6.77966	0.0578927	31	M	Secondary school	3	Thap Muoi
75-005	75-0052	5	AB004	1	Oxytetracycline	165	No	0	3.00184	31	M	Secondary school	3	Thap Muoi
75-005	75-0052	6	AB013	2	Ampicillin, Colistin	165	No	0	0.289464	31	M	Secondary school	3	Thap Muoi
75-005	75-0052	7	AB016	2	Oxytetracycline, Streptomycin	165	No	0	0.0578927	31	M	Secondary school	3	Thap Muoi
75-005	75-0052	10	AB116	1	Enrofloxacin	164	No	1.82927	0.192976	31	M	Secondary school	3	Thap Muoi
75-005	75-0052	12	AB136	2	Oxytetracycline, Streptomycin	160	No	0	1.87615	31	M	Secondary school	3	Thap Muoi
75-006	75-0061	1	AB001	2	Colistin, Oxytetracycline	102	No	4.90196	0.24122	56	M	High school	5	Thap Muoi
75-006	75-0061	10	AB065	2	Amoxicillin, Colistin	104	No	1.92308	0.607873	56	M	High school	5	Thap Muoi
75-006	75-0061	11	AB065	2	Amoxicillin, Colistin	102	No	0	0.607873	56	M	High school	5	Thap Muoi
75-006	75-0061	12	AB067	2	Doxycycline, Lincomycin	102	Yes	3.92157	0.675415	56	M	High school	5	Thap Muoi
75-006	75-0061	13	AB010	2	Gentamicin, Tylosin	98	Yes	4.08163	0.463142	56	M	High school	5	Thap Muoi
75-006	75-0061	14	AB041	1	Enrofloxacin	74	No	0	3.00184	56	M	High school	5	Thap Muoi
75-006	75-0062	1	AB137	2	Erythromycin, Oxytetracycline	105	No	0	0.796025	56	M	High school	5	Thap Muoi
75-006	75-0062	4	AB125	1	Trimethoprim	95	No	0	0.192976	56	M	High school	5	Thap Muoi
75-006	75-0062	5	AB125	1	Trimethoprim	95	Yes	15.7895	0.192976	56	M	High school	5	Thap Muoi
75-006	75-0062	7	AB138	2	Ampicillin, Colistin	76	Yes	15.7895	0.463142	56	M	High school	5	Thap Muoi
75-006	75-0062	8	AB138	2	Ampicillin, Colistin	64	Yes	53.125	0.463142	56	M	High school	5	Thap Muoi
75-006	75-0062	10	AB138	2	Ampicillin, Colistin	30	No	0	0.463142	56	M	High school	5	Thap Muoi
75-008	75-0081	1	AB001	2	Colistin, Oxytetracycline	600	Yes	1.66667	0.24122	39	M	High school	1	Thap Muoi
75-008	75-0081	6	AB003	2	Colistin, Neomycin	540	No	0	0.183327	39	M	High school	1	Thap Muoi
75-008	75-0081	13	AB035	2	Colistin, Gentamicin	480	Yes	62.5	0.540332	39	M	High school	1	Thap Muoi
75-009	75-0091	1	AB001	2	Colistin, Oxytetracycline	153	No	0	0.337707	49	M	Secondary school	4	Thap Muoi
75-009	75-0091	3	AB001	2	Colistin, Oxytetracycline	153	No	0	0.337707	49	M	Secondary school	4	Thap Muoi
75-009	75-0091	4	AB005	2	Colistin, Gentamicin	153	Yes	0.653595	1.23504	49	M	Secondary school	4	Thap Muoi
75-010	75-0101	1	AB001	2	Colistin, Oxytetracycline	410	No	0	0.27499	56	M	Primary school	5	Thap Muoi
75-011	75-0111	1	AB001	2	Colistin, Oxytetracycline	102	No	0	0.144732	26	M	High school	3	Thap Muoi
75-011	75-0111	7	AB002	2	Colistin, Oxytetracycline	94	No	0	0.144732	26	M	High school	3	Thap Muoi
75-011	75-0111	13	AB079	1	Lincomycin	94	No	0	0.367573	26	M	High school	3	Thap Muoi
75-011	75-0111	14	AB080	1	Florfenicol	94	Yes	14.8936	0.308761	26	M	High school	3	Thap Muoi
75-011	75-0112	1	AB001	2	Colistin, Oxytetracycline	300	No	0	0.144732	26	M	High school	3	Thap Muoi
75-011	75-0112	2	AB001	2	Colistin, Oxytetracycline	300	No	0	0.144732	26	M	High school	3	Thap Muoi
75-011	75-0112	5	AB005	2	Colistin, Gentamicin	296	No	0	0.771903	26	M	High school	3	Thap Muoi
75-011	75-0112	6	AB079	1	Lincomycin	296	No	0	0.367573	26	M	High school	3	Thap Muoi
75-011	75-0112	10	AB002	2	Colistin, Oxytetracycline	296	No	0	0.337707	26	M	High school	3	Thap Muoi
75-011	75-0112	13	AB002	2	Colistin, Oxytetracycline	296	No	0	0.337707	26	M	High school	3	Thap Muoi
75-012	75-0121	1	AB001	2	Colistin, Oxytetracycline	204	No	1.96078	0.289464	24	M	High school	1	Thap Muoi
75-012	75-0121	2	AB008	2	Colistin, Oxytetracycline	200	No	0	0.366654	24	M	High school	1	Thap Muoi
75-012	75-0121	3	AB008	2	Colistin, Oxytetracycline	200	No	0	0.366654	24	M	High school	1	Thap Muoi
75-012	75-0121	4	AB008	2	Colistin, Oxytetracycline	200	No	0	0.250154	24	M	High school	1	Thap Muoi
75-012	75-0121	6	AB036	2	Colistin, Neomycin	200	No	0	0.434195	24	M	High school	1	Thap Muoi
75-012	75-0121	7	AB008	2	Colistin, Oxytetracycline	200	No	0	0.660942	24	M	High school	1	Thap Muoi
75-012	75-0122	1	AB001	2	Colistin, Oxytetracycline	500	No	0	0.164029	24	M	High school	1	Thap Muoi
75-012	75-0122	2	AB008	2	Colistin, Oxytetracycline	500	No	0	0.366654	24	M	High school	1	Thap Muoi
75-012	75-0122	3	AB008	2	Colistin, Oxytetracycline	500	No	0	0.366654	24	M	High school	1	Thap Muoi
75-012	75-0122	5	AB126	1	Flumequine	500	No	0	0.725446	24	M	High school	1	Thap Muoi
75-012	75-0122	6	AB125	1	Trimethoprim	500	No	0	0.450277	24	M	High school	1	Thap Muoi
75-012	75-0122	7	AB125	1	Trimethoprim	500	Yes	6	0.450277	24	M	High school	1	Thap Muoi
75-012	75-0122	9	AB163	2	Neomycin, Oxytetracycline	440	No	0	0.192976	24	M	High school	1	Thap Muoi
75-012	75-0122	10	AB164	1	Flumequine	440	No	0	0.289464	24	M	High school	1	Thap Muoi
75-012	75-0122	11	AB165	1	Amoxicillin	440	No	2.27273	0.783964	24	M	High school	1	Thap Muoi
75-012	75-0122	12	AB166	2	Doxycycline, Gentamicin	430	No	0	1.15785	24	M	High school	1	Thap Muoi
75-012	75-0122	13	AB167	2	Colistin, Trimethoprim	430	No	6.97674	0.675415	24	M	High school	1	Thap Muoi
75-012	75-0122	14	AB164	1	Flumequine	400	No	0	0.289464	24	M	High school	1	Thap Muoi
75-012	75-0122	16	AB166	2	Doxycycline, Gentamicin	250	No	20	1.15785	24	M	High school	1	Thap Muoi
75-012	75-0123	1	AB001	2	Colistin, Oxytetracycline	200	No	0	0.192976	24	M	High school	1	Thap Muoi
75-012	75-0123	5	AB181	1	Enrofloxacin	200	No	0	0.328059	24	M	High school	1	Thap Muoi
75-012	75-0123	8	AB164	1	Flumequine	195	No	0	0.385951	24	M	High school	1	Thap Muoi
75-012	75-0123	11	AB164	1	Flumequine	180	No	0	0.289464	24	M	High school	1	Thap Muoi
75-012	75-0124	1	AB001	2	Colistin, Oxytetracycline	400	No	0	0.173678	24	M	High school	1	Thap Muoi
75-012	75-0124	4	AB181	1	Enrofloxacin	400	Yes	1.25	0.398816	24	M	High school	1	Thap Muoi
75-012	75-0124	8	AB164	1	Flumequine	350	No	0	0.144732	24	M	High school	1	Thap Muoi
75-012	75-0124	10	AB203	2	Gentamicin, Tylosin	330	No	0	0.771903	24	M	High school	1	Thap Muoi
75-012	75-0124	11	AB220	1	Tilmicosin	330	No	0	0.661631	24	M	High school	1	Thap Muoi
75-012	75-0125	1	AB001	2	Colistin, Oxytetracycline	400	Yes	7.5	0.173678	24	M	High school	1	Thap Muoi
75-012	75-0125	3	AB016	2	Oxytetracycline, Streptomycin	370	Yes	2.7027	0.463142	24	M	High school	1	Thap Muoi
75-012	75-0125	7	AB206	1	Amoxicillin	360	No	0	0.453493	24	M	High school	1	Thap Muoi
75-012	75-0125	8	AB164	1	Flumequine	360	No	0	0.364765	24	M	High school	1	Thap Muoi
75-013	75-0131	1	AB015	2	Amoxicillin, Colistin	150	No	1.33333	0.144732	39	M	Secondary school	1	Thap Muoi
75-013	75-0131	2	AB014	2	Colistin, Erythromycin	148	No	0	0.257301	39	M	Secondary school	1	Thap Muoi
75-013	75-0131	6	AB024	1	Tilmicosin	148	No	0	0.462028	39	M	Secondary school	1	Thap Muoi
75-013	75-0131	10	AB023	2	Amoxicillin, Colistin	148	No	0	0.289464	39	M	Secondary school	1	Thap Muoi
75-013	75-0131	13	AB024	1	Tilmicosin	142	No	0	0.627171	39	M	Secondary school	1	Thap Muoi
75-013	75-0132	1	AB015	2	Amoxicillin, Colistin	200	No	0	0.144732	39	M	Secondary school	1	Thap Muoi
75-013	75-0132	7	AB188	2	Sulfadimidine, Tylosin	200	No	0	0.804065	39	M	Secondary school	1	Thap Muoi
75-013	75-0132	12	AB043	1	Florfenicol	199	No	1.00503	0.467484	39	M	Secondary school	1	Thap Muoi
75-013	75-0133	1	AB146	1	Enrofloxacin	150	No	0	0.289464	39	M	Secondary school	1	Thap Muoi
75-013	75-0133	11	AB188	2	Sulfadimidine, Tylosin	140	Yes	14.2857	0.643252	39	M	Secondary school	1	Thap Muoi
75-014	75-0141	1	AB001	2	Colistin, Oxytetracycline	300	Yes	5	0.24122	51	M	Primary school	5	Thap Muoi
75-014	75-0141	4	AB016	2	Oxytetracycline, Streptomycin	233	Yes	0.858369	0.192976	51	M	Primary school	5	Thap Muoi
75-014	75-0141	12	AB088	2	Ampicillin, Colistin	229	No	0	2.17098	51	M	Primary school	5	Thap Muoi
75-014	75-0141	14	AB089	1	Doxycycline	227	Yes	1.32159	0.434195	51	M	Primary school	5	Thap Muoi
75-014	75-0141	16	AB003	2	Colistin, Neomycin	221	Yes	9.50226	0.217098	51	M	Primary school	5	Thap Muoi
75-014	75-0141	17	AB003	2	Colistin, Neomycin	190	No	0	0.217098	51	M	Primary school	5	Thap Muoi
75-014	75-0142	1	AB025	2	Oxytetracycline, Streptomycin	306	No	1.30719	0.337707	51	M	Primary school	5	Thap Muoi
75-014	75-0142	18	AB045	1	Neomycin	250	Yes	80	0.289464	51	M	Primary school	5	Thap Muoi
75-015	75-0151	1	AB001	2	Colistin, Oxytetracycline	204	Yes	1.96078	0.144732	24	M	Secondary school	2	Thap Muoi
75-015	75-0151	2	AB263	1	Amoxicillin	200	Yes	8	0.844269	24	M	Secondary school	2	Thap Muoi
75-015	75-0152	1	AB001	2	Colistin, Oxytetracycline	102	Yes	1.96078	0.164029	24	M	Secondary school	2	Thap Muoi
75-015	75-0152	2	AB001	2	Colistin, Oxytetracycline	100	Yes	5	0.164029	24	M	Secondary school	2	Thap Muoi
75-016	75-0161	1	AB001	2	Colistin, Oxytetracycline	200	No	0	0.144732	56	M	High school	3	Thap Muoi
75-016	75-0161	6	AB004	1	Oxytetracycline	196	Yes	13.2653	0.201016	56	M	High school	3	Thap Muoi
75-016	75-0161	12	AB094	1	Enrofloxacin	170	No	0	0.28589	56	M	High school	3	Thap Muoi
75-016	75-0161	20	AB159	1	Oxytetracycline	70	No	0	0.115785	56	M	High school	3	Thap Muoi
75-016	75-0161	21	AB159	1	Oxytetracycline	70	No	0	0.115785	56	M	High school	3	Thap Muoi
75-016	75-0162	2	AB219	1	Enrofloxacin	200	No	0	0.192976	56	M	High school	3	Thap Muoi
75-016	75-0162	6	AB003	2	Colistin, Neomycin	196	No	0	0.0964878	56	M	High school	3	Thap Muoi
75-016	75-0162	7	AB176	2	Oxytetracycline, Sulfadimidine	196	No	0	0.329873	56	M	High school	3	Thap Muoi
75-016	75-0162	8	AB176	2	Oxytetracycline, Sulfadimidine	196	No	0	0.329873	56	M	High school	3	Thap Muoi
75-016	75-0162	12	AB015	2	Amoxicillin, Colistin	191	No	0	0.192976	56	M	High school	3	Thap Muoi
75-016	75-0162	13	AB015	2	Amoxicillin, Colistin	191	No	0	0.192976	56	M	High school	3	Thap Muoi
75-018	75-0181	1	AB017	1	Amoxicillin	337	No	0.593472	0.192976	38	M	Primary school	1	Thap Muoi
75-019	75-0191	1	AB001	2	Colistin, Oxytetracycline	102	Yes	4.90196	0.144732	47	M	High school	3	Thap Muoi
75-019	75-0191	4	AB005	2	Colistin, Gentamicin	96	Yes	1.04167	1.23504	47	M	High school	3	Thap Muoi
75-019	75-0191	8	AB266	2	Ampicillin, Colistin	91	No	0	0.385951	47	M	High school	3	Thap Muoi
75-019	75-0191	10	AB116	1	Enrofloxacin	91	No	0	0.283788	47	M	High school	3	Thap Muoi
75-019	75-0191	13	AB033	2	Ampicillin, Doxycycline	91	No	0	0.108066	47	M	High school	3	Thap Muoi
75-019	75-0191	14	AB138	2	Ampicillin, Colistin	91	Yes	16.4835	0.694712	47	M	High school	3	Thap Muoi
75-019	75-0192	1	AB004	1	Oxytetracycline	300	No	0	0.343068	47	M	High school	3	Thap Muoi
75-019	75-0192	2	AB004	1	Oxytetracycline	300	Yes	0.666667	0.343068	47	M	High school	3	Thap Muoi
75-019	75-0192	5	AB011	2	Doxycycline, Tylosin	295	No	0	0.214417	47	M	High school	3	Thap Muoi
75-019	75-0192	6	AB005	2	Colistin, Gentamicin	295	Yes	0.338983	0.656117	47	M	High school	3	Thap Muoi
75-019	75-0192	8	AB012	2	Ampicillin, Sulfadimethoxine	294	Yes	3.40136	1.54381	47	M	High school	3	Thap Muoi
75-019	75-0192	10	AB095	1	Florfenicol	284	Yes	0.352113	0.771903	47	M	High school	3	Thap Muoi
75-019	75-0192	11	AB160	2	Sulfamethoxypyridazine, Tetracycline	283	Yes	0.706714	0.530683	47	M	High school	3	Thap Muoi
75-019	75-0192	12	AB160	2	Sulfamethoxypyridazine, Tetracycline	281	Yes	0.355872	0.530683	47	M	High school	3	Thap Muoi
75-019	75-0192	14	AB123	1	Flumequine	265	Yes	1.88679	0.578927	47	M	High school	3	Thap Muoi
75-019	75-0192	15	AB123	1	Flumequine	260	Yes	3.84615	0.578927	47	M	High school	3	Thap Muoi
75-020	75-0201	1	AB001	2	Colistin, Oxytetracycline	700	Yes	0.714286	0.164029	49	M	Primary school	2	Thap Muoi
75-020	75-0201	10	AB081	2	Amoxicillin, Colistin	650	No	1.53846	0.675415	49	M	Primary school	2	Thap Muoi
75-020	75-0202	1	AB001	2	Colistin, Oxytetracycline	300	Yes	3.33333	0.164029	49	M	Primary school	2	Thap Muoi
75-021	75-0211	1	AB001	2	Colistin, Oxytetracycline	600	Yes	11.6667	0.303937	46	M	Primary school	3	Thap Muoi
75-021	75-0211	2	AB001	2	Colistin, Oxytetracycline	530	No	0	0.303937	46	M	Primary school	3	Thap Muoi
75-021	75-0211	3	AB002	2	Colistin, Oxytetracycline	530	Yes	0	0.144732	46	M	Primary school	3	Thap Muoi
75-021	75-0211	4	AB063	2	Gentamicin, Sulfadimidine	530	Yes	0.377358	0.24122	46	M	Primary school	3	Thap Muoi
75-021	75-0212	1	AB001	2	Colistin, Oxytetracycline	511	Yes	6.45793	0.173678	46	M	Primary school	3	Thap Muoi
75-021	75-0212	2	AB001	2	Colistin, Oxytetracycline	478	No	0.627615	0.173678	46	M	Primary school	3	Thap Muoi
75-021	75-0212	3	AB001	2	Colistin, Oxytetracycline	475	No	0.631579	0.31841	46	M	Primary school	3	Thap Muoi
75-021	75-0212	4	AB001	2	Colistin, Oxytetracycline	472	Yes	2.54237	0.173678	46	M	Primary school	3	Thap Muoi
75-021	75-0212	8	AB123	1	Flumequine	458	Yes	0.436681	0.398012	46	M	Primary school	3	Thap Muoi
75-021	75-0212	13	AB152	2	Colistin, Tylosin	454	No	0	0.31045	46	M	Primary school	3	Thap Muoi
75-021	75-0212	14	AB154	1	Tilmicosin	454	Yes	0.220264	0.270166	46	M	Primary school	3	Thap Muoi
75-021	75-0213	1	AB001	2	Colistin, Oxytetracycline	710	Yes	2.53521	0.173678	46	M	Primary school	3	Thap Muoi
75-021	75-0213	2	AB001	2	Colistin, Oxytetracycline	692	Yes	1.44509	0.173678	46	M	Primary school	3	Thap Muoi
75-021	75-0213	4	AB151	2	Lincomycin, Spectinomycin	616	Yes	0.649351	0.521034	46	M	Primary school	3	Thap Muoi
75-021	75-0213	5	AB151	2	Lincomycin, Spectinomycin	612	Yes	1.63399	0.521034	46	M	Primary school	3	Thap Muoi
75-021	75-0213	6	AB093	1	Amoxicillin	602	Yes	1.99336	0.574103	46	M	Primary school	3	Thap Muoi
75-021	75-0213	7	AB093	1	Amoxicillin	590	Yes	1.69492	0.627171	46	M	Primary school	3	Thap Muoi
75-021	75-0213	8	AB093	1	Amoxicillin	580	Yes	1.72414	0.627171	46	M	Primary school	3	Thap Muoi
75-021	75-0213	12	AB174	1	Sulphathiazole	500	Yes	14	5.42744	46	M	Primary school	3	Thap Muoi
75-021	75-0213	17	AB073	2	Amoxicillin, Colistin	400	No	0	0.144732	46	M	Primary school	3	Thap Muoi
75-021	75-0214	1	AB169	1	Erythromycin	306	Yes	8.82353	0.289464	46	M	Primary school	3	Thap Muoi
75-021	75-0214	2	AB169	1	Erythromycin	279	Yes	28.3154	0.289464	46	M	Primary school	3	Thap Muoi
75-021	75-0214	3	AB186	2	Neomycin, Trimethoprim	200	Yes	55	1.44732	46	M	Primary school	3	Thap Muoi
75-021	75-0214	4	AB186	2	Neomycin, Trimethoprim	90	No	0	1.44732	46	M	Primary school	3	Thap Muoi
75-022	75-0221	1	AB001	2	Colistin, Oxytetracycline	400	Yes	0.5	0.164029	47	M	High school	2	Thap Muoi
75-022	75-0221	2	AB016	2	Oxytetracycline, Streptomycin	398	Yes	10.3015	0.463142	47	M	High school	2	Thap Muoi
75-022	75-0221	4	AB016	2	Oxytetracycline, Streptomycin	350	Yes	2.85714	0.482439	47	M	High school	2	Thap Muoi
75-022	75-0222	1	AB001	2	Colistin, Oxytetracycline	714	Yes	0.980392	0.255693	47	M	High school	2	Thap Muoi
75-022	75-0222	3	AB001	2	Colistin, Oxytetracycline	662	Yes	1.81269	0.511386	47	M	High school	2	Thap Muoi
75-022	75-0222	8	AB155	2	Colistin, Trimethoprim	595	Yes	0.504202	0.289464	47	M	High school	2	Thap Muoi
75-022	75-0222	10	AB116	1	Enrofloxacin	592	Yes	0.506757	0.170273	47	M	High school	2	Thap Muoi
75-022	75-0222	15	AB176	2	Oxytetracycline, Sulfadimidine	578	Yes	0.519031	0.329873	47	M	High school	2	Thap Muoi
75-022	75-0223	1	AB002	2	Colistin, Oxytetracycline	612	Yes	2.45098	0.289464	47	M	High school	2	Thap Muoi
75-022	75-0223	2	AB002	2	Colistin, Oxytetracycline	597	Yes	1.17253	0.267256	47	M	High school	2	Thap Muoi
75-022	75-0223	3	AB192	2	Sulfadimethoxine, Trimethoprim	590	Yes	5.08475	0.245048	47	M	High school	2	Thap Muoi
75-022	75-0223	8	AB214	1	Lincomycin	460	Yes	2.17391	0.0868391	47	M	High school	2	Thap Muoi
75-023	75-0231	1	AB001	2	Colistin, Oxytetracycline	230	Yes	4.34783	0.289464	43	M	Secondary school	2	Thap Muoi
75-023	75-0231	2	AB001	2	Colistin, Oxytetracycline	220	Yes	0.909091	0.289464	43	M	Secondary school	2	Thap Muoi
75-023	75-0231	3	AB016	2	Oxytetracycline, Streptomycin	218	Yes	0.458716	0.0578927	43	M	Secondary school	2	Thap Muoi
75-023	75-0231	7	AB004	1	Oxytetracycline	208	Yes	0	0.085767	43	M	Secondary school	2	Thap Muoi
75-023	75-0231	8	AB073	2	Amoxicillin, Colistin	208	No	2.40385	0.265342	43	M	Secondary school	2	Thap Muoi
75-023	75-0231	12	AB016	2	Oxytetracycline, Streptomycin	195	Yes	1.02564	0.463142	43	M	Secondary school	2	Thap Muoi
75-023	75-0231	14	AB095	1	Florfenicol	183	Yes	38.2514	0.577319	43	M	Secondary school	2	Thap Muoi
75-025	75-0251	1	AB091	1	Doxycycline	300	Yes	1.33333	2.12273	50	M	High school	3	Thap Muoi
75-025	75-0251	2	AB091	1	Doxycycline	296	No	1.01351	1.80111	50	M	High school	3	Thap Muoi
75-025	75-0251	3	AB016	2	Oxytetracycline, Streptomycin	293	Yes	5.80205	0.463142	50	M	High school	3	Thap Muoi
75-025	75-0251	4	AB016	2	Oxytetracycline, Streptomycin	276	No	0	0.810498	50	M	High school	3	Thap Muoi
75-025	75-0251	5	AB016	2	Oxytetracycline, Streptomycin	276	Yes	2.17391	0.463142	50	M	High school	3	Thap Muoi
75-025	75-0251	7	AB091	1	Doxycycline	263	No	0	2.12273	50	M	High school	3	Thap Muoi
75-025	75-0251	8	AB088	2	Ampicillin, Colistin	263	No	0	1.15785	50	M	High school	3	Thap Muoi
75-025	75-0251	9	AB112	2	Oxytetracycline, Spiramycin	263	Yes	0	0.723659	50	M	High school	3	Thap Muoi
75-025	75-0251	14	AB113	2	Sulfachloropyridazine, Tylosin	263	Yes	0	0.482439	50	M	High school	3	Thap Muoi
75-026	75-0261	1	AB001	2	Colistin, Oxytetracycline	250	No	0	0.289464	49	M	High school	5	Thap Muoi
75-026	75-0261	3	AB001	2	Colistin, Oxytetracycline	250	No	0	0.192976	49	M	High school	5	Thap Muoi
75-026	75-0261	7	AB002	2	Colistin, Oxytetracycline	238	No	0	0.24122	49	M	High school	5	Thap Muoi
75-026	75-0261	14	AB009	2	Colistin, Oxytetracycline	238	No	0	0.385951	49	M	High school	5	Thap Muoi
75-026	75-0262	1	AB001	2	Colistin, Oxytetracycline	100	No	1	0.289464	49	M	High school	5	Thap Muoi
75-026	75-0262	10	AB196	2	Colistin, Sulfadimethoxine	99	No	0	0.289464	49	M	High school	5	Thap Muoi
75-027	75-0271	3	AB064	2	Neomycin, Oxytetracycline	680	No	0	0.24122	56	F	Secondary school	3	Thap Muoi
75-027	75-0271	4	AB066	2	Neomycin, Oxytetracycline	680	Yes	0.294118	0.24122	56	F	Secondary school	3	Thap Muoi
75-027	75-0272	3	AB064	2	Neomycin, Oxytetracycline	395	Yes	1.26582	0.24122	56	F	Secondary school	3	Thap Muoi
75-027	75-0272	4	AB066	2	Neomycin, Oxytetracycline	390	No	0	0.24122	56	F	Secondary school	3	Thap Muoi
75-027	75-0273	3	AB064	2	Neomycin, Oxytetracycline	690	No	0	0.24122	56	F	Secondary school	3	Thap Muoi
75-027	75-0273	4	AB066	2	Neomycin, Oxytetracycline	690	No	0	0.24122	56	F	Secondary school	3	Thap Muoi
75-027	75-0274	3	AB064	2	Neomycin, Oxytetracycline	764	No	0	0.337707	56	F	Secondary school	3	Thap Muoi
75-027	75-0274	4	AB066	2	Neomycin, Oxytetracycline	764	No	0	0.24122	56	F	Secondary school	3	Thap Muoi
75-028	75-0281	1	AB001	2	Colistin, Oxytetracycline	204	Yes	0.980392	0.164029	63	M	High school	1	Thap Muoi
75-028	75-0281	4	AB016	2	Oxytetracycline, Streptomycin	180	Yes	11.1111	0.308761	63	M	High school	1	Thap Muoi
75-028	75-0281	12	AB016	2	Oxytetracycline, Streptomycin	149	No	0	0.482439	63	M	High school	1	Thap Muoi
75-028	75-0282	1	AB001	2	Colistin, Oxytetracycline	204	Yes	4.90196	0.173678	63	M	High school	1	Thap Muoi
75-028	75-0282	5	AB125	1	Trimethoprim	130	Yes	21.5385	0.257301	63	M	High school	1	Thap Muoi
75-028	75-0282	8	AB016	2	Oxytetracycline, Streptomycin	98	Yes	2.04082	0.308761	63	M	High school	1	Thap Muoi
75-028	75-0283	6	AB196	2	Colistin, Sulfadimethoxine	198	No	0.505051	0.385951	63	M	High school	1	Thap Muoi
75-028	75-0283	7	AB027	1	Florfenicol	197	Yes	0.507614	0.482439	63	M	High school	1	Thap Muoi
75-029	75-0291	1	AB001	2	Colistin, Oxytetracycline	220	Yes	2.72727	0.164029	54	M	Secondary school	3	Thap Muoi
75-029	75-0291	2	AB002	2	Colistin, Oxytetracycline	214	No	0	0.308761	54	M	Secondary school	3	Thap Muoi
75-029	75-0291	9	AB005	2	Colistin, Gentamicin	208	Yes	4.80769	0.771903	54	M	Secondary school	3	Thap Muoi
75-029	75-0291	10	AB002	2	Colistin, Oxytetracycline	198	Yes	5.55556	0.482439	54	M	Secondary school	3	Thap Muoi
75-029	75-0292	5	AB002	2	Colistin, Oxytetracycline	118	Yes	5.9322	0.443844	54	M	Secondary school	3	Thap Muoi
75-029	75-0293	1	AB001	2	Colistin, Oxytetracycline	204	Yes	1.96078	0.173678	54	M	Secondary school	3	Thap Muoi
75-029	75-0293	5	AB005	2	Colistin, Gentamicin	198	Yes	1.51515	0.771903	54	M	Secondary school	3	Thap Muoi
75-029	75-0293	13	AB079	1	Lincomycin	185	No	0	0.220544	54	M	Secondary school	3	Thap Muoi
75-029	75-0293	14	AB005	2	Colistin, Gentamicin	185	No	0	0.771903	54	M	Secondary school	3	Thap Muoi
75-029	75-0294	6	AB116	1	Enrofloxacin	140	Yes	1.42857	0.249733	54	M	Secondary school	3	Thap Muoi
75-029	75-0294	11	AB022	2	Doxycycline, Tylosin	138	No	0	0.313585	54	M	Secondary school	3	Thap Muoi
75-030	75-0301	1	AB092	1	Enrofloxacin	207	Yes	1.93237	0.566062	38	M	Secondary school	1	Thap Muoi
75-030	75-0301	2	AB009	2	Colistin, Oxytetracycline	203	Yes	0.492611	0.328059	38	M	Secondary school	1	Thap Muoi
75-030	75-0301	4	AB092	1	Enrofloxacin	199	Yes	1.50754	0.756894	38	M	Secondary school	1	Thap Muoi
75-030	75-0301	5	AB093	1	Amoxicillin	196	Yes	0.510204	0.627171	38	M	Secondary school	1	Thap Muoi
75-030	75-0302	1	AB169	1	Erythromycin	204	Yes	5.88235	0.289464	38	M	Secondary school	1	Thap Muoi
75-030	75-0302	3	AB148	2	Doxycycline, Tylosin	190	Yes	0.526316	0.578927	38	M	Secondary school	1	Thap Muoi
75-030	75-0303	2	AB002	2	Colistin, Oxytetracycline	250	No	2.8	0.0964878	38	M	Secondary school	1	Thap Muoi
75-030	75-0303	8	AB220	1	Tilmicosin	239	No	1.25523	0.661631	38	M	Secondary school	1	Thap Muoi
75-030	75-0303	9	AB214	1	Lincomycin	236	No	0	0.373029	38	M	Secondary school	1	Thap Muoi
75-030	75-0303	12	AB093	1	Amoxicillin	235	Yes	0.425532	0.627171	38	M	Secondary school	1	Thap Muoi
75-030	75-0303	13	AB238	1	Amoxicillin	234	No	0	0.578927	38	M	Secondary school	1	Thap Muoi
75-030	75-0303	15	AB163	2	Neomycin, Oxytetracycline	227	Yes	12.7753	0.24122	38	M	Secondary school	1	Thap Muoi
75-030	75-0303	16	AB239	1	Erythromycin	197	Yes	0.507614	0.707578	38	M	Secondary school	1	Thap Muoi
75-030	75-0303	17	AB093	1	Amoxicillin	194	No	0	0.627171	38	M	Secondary school	1	Thap Muoi
75-031	75-0311	1	AB009	2	Colistin, Oxytetracycline	400	No	0.5	0.308761	58	F	High school	5	Thap Muoi
75-031	75-0311	2	AB009	2	Colistin, Oxytetracycline	398	No	2.01005	0.308761	58	F	High school	5	Thap Muoi
75-031	75-0312	1	AB001	2	Colistin, Oxytetracycline	300	No	0	0.173678	58	F	High school	5	Thap Muoi
75-031	75-0312	6	AB116	1	Enrofloxacin	298	No	0	0.170273	58	F	High school	5	Thap Muoi
75-031	75-0312	7	AB172	2	Colistin, Enramycin	298	No	0	0.506561	58	F	High school	5	Thap Muoi
75-032	75-0321	1	AB087	2	Tetracycline, Tylosin	550	No	1.45455	0.482439	35	M	High school	3	Thap Muoi
75-032	75-0321	2	AB087	2	Tetracycline, Tylosin	542	Yes	0.738007	0.482439	35	M	High school	3	Thap Muoi
75-033	75-0331	1	AB001	2	Colistin, Oxytetracycline	102	No	4.90196	0.164029	48	F	Secondary school	2	Thap Muoi
75-033	75-0331	6	AB073	2	Amoxicillin, Colistin	86	No	0	0.0964878	48	F	Secondary school	2	Thap Muoi
75-033	75-0332	1	AB001	2	Colistin, Oxytetracycline	110	No	0	0.173678	48	F	Secondary school	2	Thap Muoi
75-033	75-0332	6	AB129	2	Oxytetracycline, Tylosin	110	Yes	3.63636	0.385951	48	F	Secondary school	2	Thap Muoi
75-034	75-0341	1	AB089	1	Doxycycline	500	No	5	0.231571	34	M	High school	1	Thap Muoi
75-034	75-0341	9	AB128	1	Enrofloxacin	420	No	0	1.2061	34	M	High school	1	Thap Muoi
75-034	75-0341	11	AB128	1	Enrofloxacin	420	No	0	1.2061	34	M	High school	1	Thap Muoi
75-035	75-0351	1	AB089	1	Doxycycline	300	No	2.66667	0.301525	27	M	Secondary school	1	Thap Muoi
75-035	75-0351	2	AB089	1	Doxycycline	292	No	0	0.301525	27	M	Secondary school	1	Thap Muoi
75-035	75-0351	3	AB110	2	Amoxicillin, Colistin	292	No	0	0.168854	27	M	Secondary school	1	Thap Muoi
75-036	75-0361	1	AB001	2	Colistin, Oxytetracycline	300	No	0.666667	0.144732	41	M	Secondary school	3	Thap Muoi
75-036	75-0361	3	AB089	1	Doxycycline	295	Yes	1.01695	0.530683	41	M	Secondary school	3	Thap Muoi
75-036	75-0361	4	AB089	1	Doxycycline	292	No	2.73973	0.250868	41	M	Secondary school	3	Thap Muoi
75-038	75-0381	1	AB001	2	Colistin, Oxytetracycline	408	No	0.735294	0.164029	67	M	Secondary school	7	Thap Muoi
75-038	75-0381	5	AB002	2	Colistin, Oxytetracycline	400	No	0	0.366654	67	M	Secondary school	7	Thap Muoi
75-038	75-0381	7	AB117	1	Flumequine	400	No	0	0.458317	67	M	Secondary school	7	Thap Muoi
75-038	75-0381	9	AB003	2	Colistin, Neomycin	400	No	0	0.183327	67	M	Secondary school	7	Thap Muoi
75-039	75-0391	1	AB001	2	Colistin, Oxytetracycline	300	Yes	10	0.173678	41	M	High school	2	Thap Muoi
75-039	75-0391	5	AB005	2	Colistin, Gentamicin	260	Yes	3.84615	0.694712	41	M	High school	2	Thap Muoi
75-039	75-0391	9	AB116	1	Enrofloxacin	248	Yes	0.403226	0.283788	41	M	High school	2	Thap Muoi
75-039	75-0391	12	AB045	1	Neomycin	246	Yes	2.43902	0.289464	41	M	High school	2	Thap Muoi
75-039	75-0391	15	AB045	1	Neomycin	240	Yes	16.6667	0.289464	41	M	High school	2	Thap Muoi
75-039	75-0391	16	AB003	2	Colistin, Neomycin	200	Yes	7.5	0.115785	41	M	High school	2	Thap Muoi
75-039	75-0392	1	AB001	2	Colistin, Oxytetracycline	300	Yes	3.33333	0.173678	41	M	High school	2	Thap Muoi
75-039	75-0392	5	AB005	2	Colistin, Gentamicin	270	Yes	3.7037	0.694712	41	M	High school	2	Thap Muoi
75-039	75-0392	9	AB117	1	Flumequine	255	Yes	25.4902	0.542744	41	M	High school	2	Thap Muoi
75-039	75-0392	10	AB016	2	Oxytetracycline, Streptomycin	190	Yes	21.0526	0.463142	41	M	High school	2	Thap Muoi
75-039	75-0392	11	AB177	2	Ampicillin, Colistin	150	Yes	10	1.15785	41	M	High school	2	Thap Muoi
75-039	75-0392	12	AB155	2	Colistin, Trimethoprim	135	Yes	3.7037	0.308761	41	M	High school	2	Thap Muoi
75-039	75-0392	13	AB008	2	Colistin, Oxytetracycline	130	Yes	6.92308	0.405249	41	M	High school	2	Thap Muoi
75-039	75-0393	1	AB001	2	Colistin, Oxytetracycline	300	Yes	1.66667	0.173678	41	M	High school	2	Thap Muoi
75-039	75-0393	5	AB116	1	Enrofloxacin	277	Yes	0.722022	0.170273	41	M	High school	2	Thap Muoi
75-039	75-0393	7	AB015	2	Amoxicillin, Colistin	273	Yes	0.3663	0.434195	41	M	High school	2	Thap Muoi
75-039	75-0393	13	AB218	2	Sulfadimethoxine, Trimethoprim	268	No	0	1.59205	41	M	High school	2	Thap Muoi
75-039	75-0393	14	AB016	2	Oxytetracycline, Streptomycin	268	Yes	1.1194	0.463142	41	M	High school	2	Thap Muoi
75-040	75-0401	1	AB001	2	Colistin, Oxytetracycline	200	No	0	0.164029	64	M	Secondary school	5	Thap Muoi
75-040	75-0401	7	AB016	2	Oxytetracycline, Streptomycin	183	Yes	0.546448	0.289464	64	M	Secondary school	5	Thap Muoi
75-040	75-0401	12	AB004	1	Oxytetracycline	171	No	0	0.308761	64	M	Secondary school	5	Thap Muoi
75-040	75-0402	10	AB148	2	Doxycycline, Tylosin	110	No	0	1.04207	64	M	Secondary school	5	Thap Muoi
75-040	75-0403	10	AB005	2	Colistin, Gentamicin	180	No	0	1.04207	64	M	Secondary school	5	Thap Muoi
75-040	75-0403	11	AB148	2	Doxycycline, Tylosin	180	No	0	1.15785	64	M	Secondary school	5	Thap Muoi
75-041	75-0411	1	AB001	2	Colistin, Oxytetracycline	100	No	0	0.164029	56	M	Primary school	2	Thap Muoi
75-041	75-0411	2	AB001	2	Colistin, Oxytetracycline	100	No	0	0.164029	56	M	Primary school	2	Thap Muoi
75-041	75-0411	3	AB001	2	Colistin, Oxytetracycline	100	No	0	0.164029	56	M	Primary school	2	Thap Muoi
75-041	75-0412	1	AB001	2	Colistin, Oxytetracycline	103	No	0	0.24122	56	M	Primary school	2	Thap Muoi
75-041	75-0412	2	AB001	2	Colistin, Oxytetracycline	103	No	0	0.24122	56	M	Primary school	2	Thap Muoi
75-043	75-0431	1	AB001	2	Colistin, Oxytetracycline	150	No	7.33333	0.213238	51	F	High school	3	Thap Muoi
75-043	75-0431	7	AB002	2	Colistin, Oxytetracycline	138	No	0	0.164029	51	F	High school	3	Thap Muoi
75-043	75-0431	8	AB118	2	Amoxicillin, Tylosin	138	No	0	0.964878	51	F	High school	3	Thap Muoi
75-043	75-0431	10	AB161	1	Colistin	138	No	0	0.410073	51	F	High school	3	Thap Muoi
75-043	75-0431	12	AB162	2	Sulfadimethoxine, Trimethoprim	138	No	0	0.144732	51	F	High school	3	Thap Muoi
75-043	75-0431	13	AB004	1	Oxytetracycline	138	No	0	0.343068	51	F	High school	3	Thap Muoi
75-043	75-0431	14	AB004	1	Oxytetracycline	138	No	0	0.653973	51	F	High school	3	Thap Muoi
75-044	75-0442	1	AB001	2	Colistin, Oxytetracycline	170	No	35.2941	0.164029	54	F	Primary school	3	Thap Muoi
75-044	75-0442	2	AB002	2	Colistin, Oxytetracycline	110	No	17.2727	0.168854	54	F	Primary school	3	Thap Muoi
75-044	75-0442	3	AB116	1	Enrofloxacin	91	No	12.0879	0.258247	54	F	Primary school	3	Thap Muoi
75-044	75-0443	3	AB001	2	Colistin, Oxytetracycline	96	No	0	0.192976	54	F	Primary school	3	Thap Muoi
75-044	75-0443	4	AB001	2	Colistin, Oxytetracycline	96	No	0	0.192976	54	F	Primary school	3	Thap Muoi
75-044	75-0443	9	AB220	1	Tilmicosin	95	Yes	6.31579	0.606495	54	F	Primary school	3	Thap Muoi
75-045	75-0451	1	AB142	2	Colistin, Neomycin	250	Yes	4	0.25194	29	F	Secondary school	2	Thap Muoi
75-045	75-0452	1	AB001	2	Colistin, Oxytetracycline	450	Yes	2.22222	0.173678	29	F	Secondary school	2	Thap Muoi
75-046	75-0461	1	AB127	2	Sulfamethazine, Tylosin	250	No	0	0.289464	67	M	Secondary school	2	Thap Muoi
75-046	75-0462	1	AB001	2	Colistin, Oxytetracycline	200	No	0	0.173678	67	M	Secondary school	2	Thap Muoi
75-046	75-0462	12	AB193	2	Doxycycline, Tiamulin	130	Yes	23.0769	0.0904574	67	M	Secondary school	2	Thap Muoi
75-046	75-0463	10	AB158	1	Oxytetracycline	240	Yes	16.6667	0.343068	67	M	Secondary school	2	Thap Muoi
75-046	75-0463	12	AB251	2	Doxycycline, Florfenicol	200	No	0	0.329667	67	M	Secondary school	2	Thap Muoi
75-046	75-0464	7	AB158	1	Oxytetracycline	300	Yes	16.6667	0.343068	67	M	Secondary school	2	Thap Muoi
75-046	75-0464	12	AB251	2	Doxycycline, Florfenicol	250	Yes	52	0.329667	67	M	Secondary school	2	Thap Muoi
75-047	75-0471	1	AB001	2	Colistin, Oxytetracycline	600	No	0	0.192976	54	M	Primary school	3	Thap Muoi
75-047	75-0471	3	AB005	2	Colistin, Gentamicin	600	No	0	0.964878	54	M	Primary school	3	Thap Muoi
75-047	75-0471	5	AB004	1	Oxytetracycline	550	No	0	0.514602	54	M	Primary school	3	Thap Muoi
75-047	75-0472	1	AB001	2	Colistin, Oxytetracycline	600	Yes	3.33333	0.192976	54	M	Primary school	3	Thap Muoi
75-047	75-0472	3	AB005	2	Colistin, Gentamicin	550	Yes	1.81818	0.964878	54	M	Primary school	3	Thap Muoi
75-047	75-0472	5	AB004	1	Oxytetracycline	500	No	0	0.514602	54	M	Primary school	3	Thap Muoi
75-047	75-0472	6	AB015	2	Amoxicillin, Colistin	500	No	0	0.482439	54	M	Primary school	3	Thap Muoi
75-047	75-0473	3	AB005	2	Colistin, Gentamicin	350	Yes	2.85714	0.964878	54	M	Primary school	3	Thap Muoi
75-048	75-0481	1	AB001	2	Colistin, Oxytetracycline	100	No	0	0.164029	37	F	Primary school	2	Thap Muoi
75-048	75-0481	7	AB064	2	Neomycin, Oxytetracycline	100	No	0	0.775287	37	F	Primary school	2	Thap Muoi
75-048	75-0482	1	AB001	2	Colistin, Oxytetracycline	50	No	0	0.173678	37	F	Primary school	2	Thap Muoi
75-049	75-0491	5	AB003	2	Colistin, Neomycin	213	Yes	47.4178	0.12061	69	M	Primary school	2	Thap Muoi
75-049	75-0491	7	AB003	2	Colistin, Neomycin	112	No	0	0.12061	69	M	Primary school	2	Thap Muoi
75-050	75-0501	1	AB001	2	Colistin, Oxytetracycline	400	No	5	0.164029	43	F	Secondary school	2	Thap Muoi
75-050	75-0501	2	AB156	1	Oxytetracycline	380	Yes	21.3158	0.920046	43	F	Secondary school	2	Thap Muoi
75-050	75-0501	3	AB158	1	Oxytetracycline	299	No	0.668896	0.503881	43	F	Secondary school	2	Thap Muoi
75-050	75-0501	5	AB157	2	Ampicillin, Colistin	295	No	0	0.578927	43	F	Secondary school	2	Thap Muoi
75-050	75-0501	6	AB148	2	Doxycycline, Tylosin	295	No	1.69492	1.15785	43	F	Secondary school	2	Thap Muoi
75-050	75-0501	9	AB010	2	Gentamicin, Tylosin	280	No	0	0.361829	43	F	Secondary school	2	Thap Muoi
75-050	75-0501	10	AB156	1	Oxytetracycline	280	No	32.1429	0.782752	43	F	Secondary school	2	Thap Muoi
75-050	75-0501	13	AB183	2	Amoxicillin, Colistin	190	No	0	0.0482439	43	F	Secondary school	2	Thap Muoi
75-050	75-0501	15	AB185	1	Cephalexin	190	No	0	1.24791	43	F	Secondary school	2	Thap Muoi
75-051	75-0511	1	AB001	2	Colistin, Oxytetracycline	202	Yes	2.47525	0.164029	25	M	High school	2	Thap Muoi
75-051	75-0511	2	AB001	2	Colistin, Oxytetracycline	197	Yes	1.52284	0.323234	25	M	High school	2	Thap Muoi
75-051	75-0511	3	AB001	2	Colistin, Oxytetracycline	194	No	0	0.164029	25	M	High school	2	Thap Muoi
75-051	75-0511	4	AB001	2	Colistin, Oxytetracycline	194	Yes	0	0.164029	25	M	High school	2	Thap Muoi
75-051	75-0511	5	AB001	2	Colistin, Oxytetracycline	194	No	0.515464	0.164029	25	M	High school	2	Thap Muoi
75-052	75-0521	1	AB001	2	Colistin, Oxytetracycline	102	No	0	0.164029	72	M	Secondary school	2	Thap Muoi
75-052	75-0522	2	AB001	2	Colistin, Oxytetracycline	102	No	0	0.144732	72	M	Secondary school	2	Thap Muoi
75-052	75-0522	3	AB117	1	Flumequine	102	Yes	0.980392	0.723659	72	M	Secondary school	2	Thap Muoi
75-053	75-0531	3	AB125	1	Trimethoprim	186	No	0	0.879111	46	M	Primary school	3	Thap Muoi
75-053	75-0531	4	AB125	1	Trimethoprim	186	Yes	0.537634	0.565143	46	M	Primary school	3	Thap Muoi
75-053	75-0531	5	AB011	2	Doxycycline, Tylosin	185	Yes	1.62162	0.632531	46	M	Primary school	3	Thap Muoi
75-053	75-0531	6	AB006	1	Doxycycline	182	Yes	2.1978	0.269053	46	M	Primary school	3	Thap Muoi
75-053	75-0531	7	AB065	2	Amoxicillin, Colistin	178	Yes	1.1236	1.2061	46	M	Primary school	3	Thap Muoi
75-053	75-0531	8	AB125	1	Trimethoprim	176	Yes	2.27273	0.450277	46	M	Primary school	3	Thap Muoi
75-053	75-0531	9	AB160	2	Sulfamethoxypyridazine, Tetracycline	172	Yes	1.16279	0.434195	46	M	Primary school	3	Thap Muoi
75-053	75-0531	10	AB033	2	Ampicillin, Doxycycline	170	No	0	0.549981	46	M	Primary school	3	Thap Muoi
75-053	75-0531	11	AB186	2	Neomycin, Trimethoprim	170	No	0	0.964878	46	M	Primary school	3	Thap Muoi
75-053	75-0531	12	AB186	2	Neomycin, Trimethoprim	170	No	0	0.964878	46	M	Primary school	3	Thap Muoi
75-054	75-0541	1	AB001	2	Colistin, Oxytetracycline	200	No	0	0.173678	48	M	Primary school	8	Thap Muoi
75-054	75-0541	4	AB197	1	Colistin	200	Yes	10	0.723212	48	M	Primary school	8	Thap Muoi
75-054	75-0542	1	AB001	2	Colistin, Oxytetracycline	200	No	0	0.164029	48	M	Primary school	8	Thap Muoi
75-055	75-0551	2	AB186	2	Neomycin, Trimethoprim	124	No	0	1.06137	39	F	Secondary school	1	Thap Muoi
75-055	75-0551	3	AB186	2	Neomycin, Trimethoprim	124	No	1.6129	0.964878	39	F	Secondary school	1	Thap Muoi
75-056	75-0561	1	AB015	2	Amoxicillin, Colistin	800	No	0	0.434195	30	M	Secondary school	4	Thap Muoi
75-056	75-0561	2	AB015	2	Amoxicillin, Colistin	800	No	0	0.448668	30	M	Secondary school	4	Thap Muoi
75-057	75-0571	1	AB058	2	Neomycin, Oxytetracycline	400	No	0	0.385951	55	M	Secondary school	2	Thap Muoi
75-057	75-0571	2	AB017	1	Amoxicillin	400	No	0	0.144732	55	M	Secondary school	2	Thap Muoi
75-057	75-0571	5	AB071	2	Oxytetracycline, Streptomycin	400	Yes	7.5	0.554805	55	M	Secondary school	2	Thap Muoi
75-057	75-0571	6	AB224	1	Oxytetracycline	370	Yes	2.7027	0.715618	55	M	Secondary school	2	Thap Muoi
75-057	75-0571	7	AB053	1	Florfenicol	360	Yes	2.77778	1.18198	55	M	Secondary school	2	Thap Muoi
75-057	75-0571	8	AB224	1	Oxytetracycline	350	No	8.57143	0.621811	55	M	Secondary school	2	Thap Muoi
75-057	75-0571	9	AB109	2	Ampicillin, Colistin	320	Yes	9.375	3.90776	55	M	Secondary school	2	Thap Muoi
75-057	75-0571	10	AB222	2	Erythromycin, Sulphamethoxazole	290	Yes	5.17241	1.68854	55	M	Secondary school	2	Thap Muoi
75-057	75-0571	11	AB076	2	Ampicillin, Colistin	275	Yes	9.09091	1.39907	55	M	Secondary school	2	Thap Muoi
75-057	75-0571	12	AB155	2	Colistin, Trimethoprim	250	No	0	0.868391	55	M	Secondary school	2	Thap Muoi
75-057	75-0571	13	AB224	1	Oxytetracycline	250	No	0	0.812106	55	M	Secondary school	2	Thap Muoi
75-057	75-0571	17	AB243	1	Flumequine	230	No	0	0.122524	55	M	Secondary school	2	Thap Muoi
75-057	75-0571	18	AB243	1	Flumequine	190	No	0	0.122524	55	M	Secondary school	2	Thap Muoi
75-057	75-0571	19	AB243	1	Flumequine	150	No	0	0.122524	55	M	Secondary school	2	Thap Muoi
75-057	75-0571	20	AB243	1	Flumequine	110	No	63.6364	0.122524	55	M	Secondary school	2	Thap Muoi
75-062	75-0621	1	AB028	2	Colistin, Oxytetracycline	714	Yes	2.10084	0.849093	56	M	Primary school	1	Cao Lanh
75-062	75-0621	2	AB028	2	Colistin, Oxytetracycline	699	No	0	0.849093	56	M	Primary school	1	Cao Lanh
75-062	75-0621	7	AB023	2	Amoxicillin, Colistin	635	Yes	0.472441	0.723659	56	M	Primary school	1	Cao Lanh
75-062	75-0621	8	AB032	2	Amoxicillin, Tylosin	632	Yes	0.474684	0.911274	56	M	Primary school	1	Cao Lanh
75-062	75-0621	10	AB035	2	Colistin, Gentamicin	626	Yes	0.319489	0.540332	56	M	Primary school	1	Cao Lanh
75-062	75-0621	12	AB034	2	Ampicillin, Colistin	610	Yes	0.819672	0.24122	56	M	Primary school	1	Cao Lanh
75-062	75-0622	2	AB059	2	Doxycycline, Tylosin	605	No	0	0.501737	56	M	Primary school	1	Cao Lanh
75-062	75-0622	3	AB037	2	Colistin, Neomycin	605	No	0	0.578927	56	M	Primary school	1	Cao Lanh
75-062	75-0622	4	AB022	2	Doxycycline, Tylosin	605	Yes	0.495868	0.192976	56	M	Primary school	1	Cao Lanh
75-062	75-0622	9	AB053	1	Florfenicol	583	No	0	0.289464	56	M	Primary school	1	Cao Lanh
75-062	75-0623	3	AB194	2	Colistin, Doxycycline	408	No	0	0.482439	56	M	Primary school	1	Cao Lanh
75-062	75-0623	7	AB024	1	Tilmicosin	399	No	0	0.627171	56	M	Primary school	1	Cao Lanh
75-062	75-0623	13	AB214	1	Lincomycin	398	No	0	0.180915	56	M	Primary school	1	Cao Lanh
75-062	75-0623	18	AB022	2	Doxycycline, Tylosin	299	No	0	0.192976	56	M	Primary school	1	Cao Lanh
75-062	75-0623	19	AB022	2	Doxycycline, Tylosin	261	No	0	0.192976	56	M	Primary school	1	Cao Lanh
75-062	75-0624	3	AB231	1	Flumequine	498	Yes	1.00402	0.357362	56	M	Primary school	1	Cao Lanh
75-062	75-0624	4	AB232	1	Streptomycin	493	Yes	1.21704	0.308761	56	M	Primary school	1	Cao Lanh
75-062	75-0624	5	AB232	1	Streptomycin	487	Yes	10.2669	0.47279	56	M	Primary school	1	Cao Lanh
75-062	75-0624	6	AB041	1	Enrofloxacin	437	Yes	10.2975	1.2865	56	M	Primary school	1	Cao Lanh
75-062	75-0624	8	AB218	2	Sulfadimethoxine, Trimethoprim	385	Yes	5.45455	1.44949	56	M	Primary school	1	Cao Lanh
75-062	75-0624	11	AB201	2	Ampicillin, Colistin	346	No	0	0.657323	56	M	Primary school	1	Cao Lanh
75-062	75-0624	12	AB201	2	Ampicillin, Colistin	346	No	0	0.675415	56	M	Primary school	1	Cao Lanh
75-062	75-0624	14	AB059	2	Doxycycline, Tylosin	346	No	0	0.501737	56	M	Primary school	1	Cao Lanh
75-062	75-0624	15	AB059	2	Doxycycline, Tylosin	346	Yes	2.31214	0.501737	56	M	Primary school	1	Cao Lanh
75-062	75-0624	17	AB022	2	Doxycycline, Tylosin	331	No	0	0.289464	56	M	Primary school	1	Cao Lanh
75-062	75-0624	18	AB214	1	Lincomycin	379	No	0	0.192976	56	M	Primary school	1	Cao Lanh
75-063	75-0631	1	AB053	1	Florfenicol	480	Yes	0.833333	0.26695	52	M	Primary school	1	Cao Lanh
75-063	75-0631	2	AB053	1	Florfenicol	476	Yes	0.630252	0.26695	52	M	Primary school	1	Cao Lanh
75-063	75-0631	3	AB053	1	Florfenicol	473	No	0	0.337707	52	M	Primary school	1	Cao Lanh
75-063	75-0631	4	AB053	1	Florfenicol	473	No	0	0.337707	52	M	Primary school	1	Cao Lanh
75-063	75-0631	6	AB054	1	Flumequine	473	Yes	0.845666	0.293484	52	M	Primary school	1	Cao Lanh
75-063	75-0631	7	AB038	2	Lincomycin, Spectinomycin	469	No	0.21322	0.325646	52	M	Primary school	1	Cao Lanh
75-063	75-0631	8	AB096	1	Flumequine	468	Yes	0.641026	0.313585	52	M	Primary school	1	Cao Lanh
75-063	75-0631	9	AB096	1	Flumequine	465	No	0	0.498521	52	M	Primary school	1	Cao Lanh
75-063	75-0631	10	AB022	2	Doxycycline, Tylosin	465	No	0	0.428165	52	M	Primary school	1	Cao Lanh
75-063	75-0631	11	AB053	1	Florfenicol	465	No	0	0.627171	52	M	Primary school	1	Cao Lanh
75-063	75-0631	12	AB099	2	Oxytetracycline, Tylosin	465	No	0	0.627171	52	M	Primary school	1	Cao Lanh
75-063	75-0631	13	AB053	1	Florfenicol	465	Yes	0.215054	0.273382	52	M	Primary school	1	Cao Lanh
75-063	75-0631	14	AB053	1	Florfenicol	464	No	0	0.337707	52	M	Primary school	1	Cao Lanh
75-064	75-0641	1	AB019	2	Sulphamethoxazole, Thiamphenicol	479	Yes	0.835073	0.578927	38	M	Secondary school	2	Cao Lanh
75-064	75-0641	2	AB019	2	Sulphamethoxazole, Thiamphenicol	475	Yes	1.26316	0.699537	38	M	Secondary school	2	Cao Lanh
75-064	75-0641	3	AB037	2	Colistin, Neomycin	469	No	0	0.385951	38	M	Secondary school	2	Cao Lanh
75-064	75-0641	5	AB026	2	Gentamicin, Tylosin	469	Yes	0.21322	0.964878	38	M	Secondary school	2	Cao Lanh
75-064	75-0641	6	AB039	2	Streptomycin, Sulphamethoxazole	468	Yes	1.49573	1.00435	38	M	Secondary school	2	Cao Lanh
75-064	75-0641	7	AB052	2	Sulfadimidine, Trimethoprim	461	Yes	0.867679	0.289464	38	M	Secondary school	2	Cao Lanh
75-064	75-0642	1	AB101	1	Enrofloxacin	350	Yes	0.857143	0.217098	38	M	Secondary school	2	Cao Lanh
75-064	75-0642	2	AB011	2	Doxycycline, Tylosin	347	Yes	0.576369	0.385951	38	M	Secondary school	2	Cao Lanh
75-064	75-0642	3	AB011	2	Doxycycline, Tylosin	345	No	0	0.385951	38	M	Secondary school	2	Cao Lanh
75-064	75-0642	5	AB125	1	Trimethoprim	343	Yes	1.45773	0.450277	38	M	Secondary school	2	Cao Lanh
75-064	75-0642	6	AB125	1	Trimethoprim	338	Yes	1.18343	0.450277	38	M	Secondary school	2	Cao Lanh
75-064	75-0642	7	AB124	2	Doxycycline, Gentamicin	334	Yes	0.898204	0.395848	38	M	Secondary school	2	Cao Lanh
75-064	75-0642	8	AB041	1	Enrofloxacin	331	Yes	0.906344	1.59205	38	M	Secondary school	2	Cao Lanh
75-064	75-0642	12	AB022	2	Doxycycline, Tylosin	326	Yes	0.306748	0.289464	38	M	Secondary school	2	Cao Lanh
75-064	75-0642	13	AB096	1	Flumequine	325	Yes	5.53846	0.771903	38	M	Secondary school	2	Cao Lanh
75-064	75-0642	14	AB046	2	Colistin, Oxytetracycline	307	Yes	17.5896	0.964878	38	M	Secondary school	2	Cao Lanh
75-064	75-0642	15	AB096	1	Flumequine	253	Yes	5.5336	0.578927	38	M	Secondary school	2	Cao Lanh
75-065	75-0651	5	AB032	2	Amoxicillin, Tylosin	299	No	0.334448	0.911274	42	M	High school	3	Cao Lanh
75-066	75-0661	1	AB025	2	Oxytetracycline, Streptomycin	202	Yes	0.49505	0.385951	38	M	Secondary school	2	Cao Lanh
75-067	75-0671	1	AB018	2	Colistin, Oxytetracycline	360	Yes	1.38889	1.92976	38	M	Secondary school	3	Cao Lanh
75-067	75-0671	4	AB021	2	Erythromycin, Sulphamethoxazole	350	Yes	2.57143	1.8834	38	M	Secondary school	3	Cao Lanh
75-067	75-0671	6	AB022	2	Doxycycline, Tylosin	332	No	0	0.289464	38	M	Secondary school	3	Cao Lanh
75-067	75-0671	7	AB101	1	Enrofloxacin	332	Yes	0.60241	0.277403	38	M	Secondary school	3	Cao Lanh
75-067	75-0671	9	AB101	1	Enrofloxacin	323	Yes	1.85759	0.265342	38	M	Secondary school	3	Cao Lanh
75-067	75-0671	10	AB032	2	Amoxicillin, Tylosin	317	Yes	0.946372	0.911274	38	M	Secondary school	3	Cao Lanh
75-067	75-0671	11	AB032	2	Amoxicillin, Tylosin	314	Yes	0.318471	0.911274	38	M	Secondary school	3	Cao Lanh
75-068	75-0681	1	AB008	2	Colistin, Oxytetracycline	200	Yes	2	0.530683	38	M	Primary school	3	Cao Lanh
75-068	75-0681	2	AB015	2	Amoxicillin, Colistin	196	Yes	0	0.337707	38	M	Primary school	3	Cao Lanh
75-068	75-0681	4	AB027	1	Florfenicol	190	No	0	0.578927	38	M	Primary school	3	Cao Lanh
75-068	75-0681	5	AB020	1	Methenamine	190	Yes	0.526316	0.796025	38	M	Primary school	3	Cao Lanh
75-068	75-0681	6	AB051	1	Tilmicosin	189	No	0	0.532362	38	M	Primary school	3	Cao Lanh
75-068	75-0681	7	AB019	2	Sulphamethoxazole, Thiamphenicol	189	Yes	1.0582	1.01312	38	M	Primary school	3	Cao Lanh
75-068	75-0681	9	AB032	2	Amoxicillin, Tylosin	187	No	0	0.911274	38	M	Primary school	3	Cao Lanh
75-068	75-0681	10	AB048	2	Colistin, Tylosin	187	No	0	1.20074	38	M	Primary school	3	Cao Lanh
75-068	75-0681	11	AB060	2	Apramycin, Colistin	187	Yes	5.34759	0.784616	38	M	Primary school	3	Cao Lanh
75-068	75-0681	12	AB019	2	Sulphamethoxazole, Thiamphenicol	177	Yes	1.12994	0.61511	38	M	Primary school	3	Cao Lanh
75-068	75-0681	14	AB043	1	Florfenicol	170	Yes	5.88235	0.419722	38	M	Primary school	3	Cao Lanh
75-069	75-0691	4	AB032	2	Amoxicillin, Tylosin	498	Yes	0.60241	1.54221	57	M	High school	1	Cao Lanh
75-069	75-0691	5	AB023	2	Amoxicillin, Colistin	495	Yes	0.20202	0.817466	57	M	High school	1	Cao Lanh
75-069	75-0691	7	AB021	2	Erythromycin, Sulphamethoxazole	486	Yes	0.411523	1.73852	57	M	High school	1	Cao Lanh
75-069	75-0691	8	AB021	2	Erythromycin, Sulphamethoxazole	484	Yes	0.413223	0.890267	57	M	High school	1	Cao Lanh
75-069	75-0691	9	AB032	2	Amoxicillin, Tylosin	482	Yes	0.207469	0.911274	57	M	High school	1	Cao Lanh
75-069	75-0691	10	AB071	2	Oxytetracycline, Streptomycin	481	Yes	1.2474	0.265342	57	M	High school	1	Cao Lanh
75-069	75-0691	12	AB078	2	Josamycin, Trimethoprim	461	Yes	1.51844	0.820147	57	M	High school	1	Cao Lanh
75-070	75-0701	1	AB025	2	Oxytetracycline, Streptomycin	510	Yes	1.56863	0.249711	39	M	Primary school	1	Cao Lanh
75-070	75-0701	2	AB027	1	Florfenicol	502	Yes	1.19522	0.675415	39	M	Primary school	1	Cao Lanh
75-070	75-0701	4	AB021	2	Erythromycin, Sulphamethoxazole	494	No	0	1.18002	39	M	Primary school	1	Cao Lanh
75-070	75-0701	6	AB024	1	Tilmicosin	488	No	0	0.458317	39	M	Primary school	1	Cao Lanh
75-070	75-0701	7	AB024	1	Tilmicosin	488	Yes	0.614754	0.337707	39	M	Primary school	1	Cao Lanh
75-070	75-0701	8	AB011	2	Doxycycline, Tylosin	485	No	0	0.385951	39	M	Primary school	1	Cao Lanh
75-070	75-0701	10	AB011	2	Doxycycline, Tylosin	485	No	0	0.385951	39	M	Primary school	1	Cao Lanh
75-070	75-0701	11	AB011	2	Doxycycline, Tylosin	485	No	0	0.385951	39	M	Primary school	1	Cao Lanh
75-070	75-0701	12	AB046	2	Colistin, Oxytetracycline	485	No	0	0.61109	39	M	Primary school	1	Cao Lanh
75-070	75-0701	13	AB011	2	Doxycycline, Tylosin	485	No	0	0.385951	39	M	Primary school	1	Cao Lanh
75-070	75-0701	14	AB011	2	Doxycycline, Tylosin	485	No	0	0.385951	39	M	Primary school	1	Cao Lanh
75-070	75-0701	15	AB011	2	Doxycycline, Tylosin	386	No	0	0.385951	39	M	Primary school	1	Cao Lanh
75-070	75-0702	2	AB135	1	Norfloxacin	492	Yes	3.25203	0.144732	39	M	Primary school	1	Cao Lanh
75-070	75-0702	6	AB022	2	Doxycycline, Tylosin	470	No	0	0.289464	39	M	Primary school	1	Cao Lanh
75-070	75-0702	8	AB011	2	Doxycycline, Tylosin	460	No	0	0.385951	39	M	Primary school	1	Cao Lanh
75-070	75-0702	11	AB011	2	Doxycycline, Tylosin	460	No	0	0.385951	39	M	Primary school	1	Cao Lanh
75-070	75-0702	12	AB011	2	Doxycycline, Tylosin	460	No	0	0.385951	39	M	Primary school	1	Cao Lanh
75-070	75-0702	14	AB011	2	Doxycycline, Tylosin	460	No	0	0.385951	39	M	Primary school	1	Cao Lanh
75-070	75-0703	3	AB008	2	Colistin, Oxytetracycline	589	Yes	0.339559	0.627171	39	M	Primary school	1	Cao Lanh
75-070	75-0703	4	AB093	1	Amoxicillin	587	Yes	0.340716	0.94701	39	M	Primary school	1	Cao Lanh
75-070	75-0703	13	AB011	2	Doxycycline, Tylosin	330	No	0	0.385951	39	M	Primary school	1	Cao Lanh
75-070	75-0704	1	AB025	2	Oxytetracycline, Streptomycin	313	Yes	2.8754	0.337707	39	M	Primary school	1	Cao Lanh
75-070	75-0704	6	AB043	1	Florfenicol	296	No	0	0.333848	39	M	Primary school	1	Cao Lanh
75-070	75-0704	8	AB200	2	Colistin, Neomycin	296	No	0	0.398012	39	M	Primary school	1	Cao Lanh
75-070	75-0704	12	AB217	2	Doxycycline, Florfenicol	295	No	0	0.385951	39	M	Primary school	1	Cao Lanh
75-070	75-0705	1	AB201	2	Ampicillin, Colistin	714	Yes	3.36134	0.656117	39	M	Primary school	1	Cao Lanh
75-070	75-0705	2	AB229	1	Florfenicol	690	Yes	2.46377	0.450277	39	M	Primary school	1	Cao Lanh
75-070	75-0705	5	AB155	2	Colistin, Trimethoprim	656	Yes	0.457317	0.337707	39	M	Primary school	1	Cao Lanh
75-070	75-0705	6	AB133	1	Oxytetracycline	653	Yes	0.459418	0.202624	39	M	Primary school	1	Cao Lanh
75-070	75-0705	8	AB200	2	Colistin, Neomycin	650	Yes	0.461538	0.144732	39	M	Primary school	1	Cao Lanh
75-070	75-0705	9	AB041	1	Enrofloxacin	647	Yes	15.456	1.77073	39	M	Primary school	1	Cao Lanh
75-070	75-0705	10	AB024	1	Tilmicosin	547	No	0	0.466358	39	M	Primary school	1	Cao Lanh
75-070	75-0705	12	AB021	2	Erythromycin, Sulphamethoxazole	547	No	0	1.8834	39	M	Primary school	1	Cao Lanh
75-070	75-0705	14	AB059	2	Doxycycline, Tylosin	546	Yes	0.18315	0.501737	39	M	Primary school	1	Cao Lanh
75-071	75-0711	1	AB031	2	Colistin, Oxytetracycline	204	Yes	0.980392	0.144732	47	M	Secondary school	3	Cao Lanh
75-071	75-0711	6	AB033	2	Ampicillin, Doxycycline	202	No	0	0.11347	47	M	Secondary school	3	Cao Lanh
75-071	75-0711	11	AB083	1	Tilmicosin	201	Yes	3.48259	0.388096	47	M	Secondary school	3	Cao Lanh
75-071	75-0711	12	AB083	1	Tilmicosin	194	No	0	0.347356	47	M	Secondary school	3	Cao Lanh
75-072	75-0721	2	AB030	2	Spiramycin, Trimethoprim	249	No	0	0.0964878	56	M	Secondary school	4	Cao Lanh
75-072	75-0721	3	AB030	2	Spiramycin, Trimethoprim	249	No	0	0.0964878	56	M	Secondary school	4	Cao Lanh
75-072	75-0721	9	AB030	2	Spiramycin, Trimethoprim	239	Yes	2.51046	0.144732	56	M	Secondary school	4	Cao Lanh
75-072	75-0723	1	AB210	2	Trimethoprim, Sulfadimethoxine	620	No	0	0.108638	56	M	Secondary school	4	Cao Lanh
75-072	75-0723	2	AB210	2	Trimethoprim, Sulfadimethoxine	620	No	0	0.108638	56	M	Secondary school	4	Cao Lanh
75-072	75-0723	3	AB210	2	Trimethoprim, Sulfadimethoxine	620	No	0	0.108638	56	M	Secondary school	4	Cao Lanh
75-072	75-0723	4	AB210	2	Trimethoprim, Sulfadimethoxine	620	No	0	0.108638	56	M	Secondary school	4	Cao Lanh
75-072	75-0723	5	AB210	2	Trimethoprim, Sulfadimethoxine	620	Yes	2.90323	0.108638	56	M	Secondary school	4	Cao Lanh
75-072	75-0723	9	AB211	1	Cefadroxil	495	No	0	0.115249	56	M	Secondary school	4	Cao Lanh
75-072	75-0723	14	AB211	1	Cefadroxil	463	Yes	0.431965	0.443844	56	M	Secondary school	4	Cao Lanh
75-072	75-0723	16	AB237	2	Doxycycline, Gentamicin	459	No	1.96078	0.877162	56	M	Secondary school	4	Cao Lanh
75-073	75-0731	1	AB018	2	Colistin, Oxytetracycline	309	Yes	1.61812	0.964878	40	F	Secondary school	3	Cao Lanh
75-073	75-0731	6	AB020	1	Methenamine	289	No	0	0.723659	40	F	Secondary school	3	Cao Lanh
75-073	75-0731	7	AB026	2	Gentamicin, Tylosin	289	Yes	0.346021	0.964878	40	F	Secondary school	3	Cao Lanh
75-073	75-0731	11	AB026	2	Gentamicin, Tylosin	286	Yes	2.0979	0.578927	40	F	Secondary school	3	Cao Lanh
75-073	75-0731	12	AB051	1	Tilmicosin	280	No	0	0.361829	40	F	Secondary school	3	Cao Lanh
75-073	75-0732	1	AB018	2	Colistin, Oxytetracycline	313	Yes	0.319489	0.578927	40	F	Secondary school	3	Cao Lanh
75-073	75-0732	3	AB020	1	Methenamine	312	Yes	0.641026	0.723659	40	F	Secondary school	3	Cao Lanh
75-073	75-0732	4	AB115	1	Florfenicol	310	Yes	1.6129	1.35083	40	F	Secondary school	3	Cao Lanh
75-073	75-0732	5	AB115	1	Florfenicol	305	Yes	2.62295	1.15785	40	F	Secondary school	3	Cao Lanh
75-073	75-0732	7	AB051	1	Tilmicosin	289	Yes	2.42215	0.361829	40	F	Secondary school	3	Cao Lanh
75-073	75-0732	8	AB062	1	Doxycycline	282	Yes	4.25532	0.771903	40	F	Secondary school	3	Cao Lanh
75-073	75-0732	15	AB051	1	Tilmicosin	267	No	0	0.361829	40	F	Secondary school	3	Cao Lanh
75-073	75-0732	16	AB051	1	Tilmicosin	267	No	36.3296	0.361829	40	F	Secondary school	3	Cao Lanh
75-073	75-0732	17	AB051	1	Tilmicosin	170	No	41.1765	0.361829	40	F	Secondary school	3	Cao Lanh
75-073	75-0732	18	AB051	1	Tilmicosin	100	No	50	0.361829	40	F	Secondary school	3	Cao Lanh
75-074	75-0741	1	AB019	2	Sulphamethoxazole, Thiamphenicol	408	Yes	0.490196	0.434195	28	M	Secondary school	2	Cao Lanh
75-074	75-0741	2	AB018	2	Colistin, Oxytetracycline	406	Yes	0.492611	0.530683	28	M	Secondary school	2	Cao Lanh
75-074	75-0741	5	AB020	1	Methenamine	404	Yes	8.16832	0.767078	28	M	Secondary school	2	Cao Lanh
75-074	75-0741	6	AB020	1	Methenamine	371	Yes	1.07817	0.767078	28	M	Secondary school	2	Cao Lanh
75-074	75-0741	12	AB026	2	Gentamicin, Tylosin	360	Yes	11.1111	0.964878	28	M	Secondary school	2	Cao Lanh
75-074	75-0742	1	AB008	2	Colistin, Oxytetracycline	204	Yes	1.96078	0.747781	28	M	Secondary school	2	Cao Lanh
75-074	75-0742	3	AB070	1	Enrofloxacin	200	Yes	1	0.445329	28	M	Secondary school	2	Cao Lanh
75-074	75-0742	9	AB047	1	Oxytetracycline	186	No	0	0.28589	28	M	Secondary school	2	Cao Lanh
75-074	75-0743	1	AB146	1	Enrofloxacin	305	No	1.63934	0.578927	28	M	Secondary school	2	Cao Lanh
75-074	75-0743	2	AB008	2	Colistin, Oxytetracycline	300	No	0	0.530683	28	M	Secondary school	2	Cao Lanh
75-074	75-0743	7	AB155	2	Colistin, Trimethoprim	294	No	0	0.337707	28	M	Secondary school	2	Cao Lanh
75-075	75-0751	1	AB001	2	Colistin, Oxytetracycline	202	Yes	1.9802	0.434195	41	M	Secondary school	2	Cao Lanh
75-076	75-0761	1	AB018	2	Colistin, Oxytetracycline	104	No	0.961538	0.771903	41	M	Secondary school	2	Cao Lanh
75-076	75-0761	3	AB040	2	Doxycycline, Neomycin	103	No	0	0.0482439	41	M	Secondary school	2	Cao Lanh
75-076	75-0761	5	AB041	1	Enrofloxacin	103	No	0	0.235859	41	M	Secondary school	2	Cao Lanh
75-076	75-0761	7	AB019	2	Sulphamethoxazole, Thiamphenicol	103	No	0	1.15785	41	M	Secondary school	2	Cao Lanh
75-076	75-0761	8	AB019	2	Sulphamethoxazole, Thiamphenicol	103	Yes	1.94175	0.964878	41	M	Secondary school	2	Cao Lanh
75-076	75-0761	9	AB026	2	Gentamicin, Tylosin	101	No	0	0.868391	41	M	Secondary school	2	Cao Lanh
75-076	75-0761	11	AB046	2	Colistin, Oxytetracycline	101	No	0	0.822444	41	M	Secondary school	2	Cao Lanh
75-076	75-0761	12	AB046	2	Colistin, Oxytetracycline	101	No	0	0.822444	41	M	Secondary school	2	Cao Lanh
75-076	75-0762	1	AB041	1	Enrofloxacin	102	Yes	0.980392	0.600369	41	M	Secondary school	2	Cao Lanh
75-076	75-0762	2	AB041	1	Enrofloxacin	101	No	0	0.600369	41	M	Secondary school	2	Cao Lanh
75-076	75-0762	3	AB041	1	Enrofloxacin	101	No	0	0.600369	41	M	Secondary school	2	Cao Lanh
75-076	75-0762	4	AB018	2	Colistin, Oxytetracycline	101	No	0	0.771903	41	M	Secondary school	2	Cao Lanh
75-076	75-0762	7	AB074	2	Colistin, Neomycin	101	No	0	0.827039	41	M	Secondary school	2	Cao Lanh
75-076	75-0762	8	AB074	2	Colistin, Neomycin	101	No	0	0.827039	41	M	Secondary school	2	Cao Lanh
75-077	75-0771	1	AB018	2	Colistin, Oxytetracycline	306	Yes	1.30719	0.771903	63	M	Primary school	1	Cao Lanh
75-077	75-0771	2	AB015	2	Amoxicillin, Colistin	302	No	0	0.144732	63	M	Primary school	1	Cao Lanh
75-077	75-0771	3	AB015	2	Amoxicillin, Colistin	302	No	1.65563	0.144732	63	M	Primary school	1	Cao Lanh
75-077	75-0771	4	AB015	2	Amoxicillin, Colistin	297	No	1.0101	0.144732	63	M	Primary school	1	Cao Lanh
75-077	75-0771	5	AB015	2	Amoxicillin, Colistin	294	No	0	0.144732	63	M	Primary school	1	Cao Lanh
75-077	75-0771	6	AB015	2	Amoxicillin, Colistin	294	No	0	0.144732	63	M	Primary school	1	Cao Lanh
75-077	75-0771	7	AB041	1	Enrofloxacin	294	No	0	2.57301	63	M	Primary school	1	Cao Lanh
75-077	75-0771	8	AB041	1	Enrofloxacin	294	Yes	0.680272	1.35887	63	M	Primary school	1	Cao Lanh
75-077	75-0771	10	AB041	1	Enrofloxacin	292	No	0	2.57301	63	M	Primary school	1	Cao Lanh
75-077	75-0771	11	AB041	1	Enrofloxacin	292	No	0	2.57301	63	M	Primary school	1	Cao Lanh
75-077	75-0771	13	AB041	1	Enrofloxacin	292	No	0	2.57301	63	M	Primary school	1	Cao Lanh
75-077	75-0772	1	AB147	2	Colistin, Spiramycin	356	Yes	1.96629	1.15785	63	M	Primary school	1	Cao Lanh
75-077	75-0772	2	AB041	1	Enrofloxacin	349	No	0	2.57301	63	M	Primary school	1	Cao Lanh
75-077	75-0772	3	AB207	2	Streptomycin, Tylosin	349	Yes	0.286533	0.964878	63	M	Primary school	1	Cao Lanh
75-077	75-0772	4	AB041	1	Enrofloxacin	348	No	0	2.57301	63	M	Primary school	1	Cao Lanh
75-077	75-0772	6	AB041	1	Enrofloxacin	348	No	0	2.57301	63	M	Primary school	1	Cao Lanh
75-077	75-0772	7	AB041	1	Enrofloxacin	348	No	0	2.57301	63	M	Primary school	1	Cao Lanh
75-077	75-0772	8	AB041	1	Enrofloxacin	348	No	0	2.57301	63	M	Primary school	1	Cao Lanh
75-077	75-0772	10	AB041	1	Enrofloxacin	348	No	0	2.57301	63	M	Primary school	1	Cao Lanh
75-077	75-0772	11	AB041	1	Enrofloxacin	348	No	0	2.57301	63	M	Primary school	1	Cao Lanh
75-077	75-0772	12	AB042	2	Colistin, Trimethoprim	348	Yes	14.3678	0.674496	63	M	Primary school	1	Cao Lanh
75-077	75-0772	13	AB042	2	Colistin, Trimethoprim	298	No	0	0.598225	63	M	Primary school	1	Cao Lanh
75-078	75-0781	1	AB018	2	Colistin, Oxytetracycline	102	Yes	0.980392	0.771903	38	M	Secondary school	1	Cao Lanh
75-078	75-0781	2	AB018	2	Colistin, Oxytetracycline	101	No	0	0.771903	38	M	Secondary school	1	Cao Lanh
75-078	75-0781	6	AB046	2	Colistin, Oxytetracycline	101	Yes	10.8911	0.643252	38	M	Secondary school	1	Cao Lanh
75-079	75-0791	1	AB008	2	Colistin, Oxytetracycline	612	Yes	1.96078	0.530683	49	M	Secondary school	2	Cao Lanh
75-079	75-0791	2	AB003	2	Colistin, Neomycin	600	Yes	0.833333	0.289464	49	M	Secondary school	2	Cao Lanh
75-079	75-0791	4	AB004	1	Oxytetracycline	593	Yes	3.37268	0.543816	49	M	Secondary school	2	Cao Lanh
75-079	75-0791	5	AB008	2	Colistin, Oxytetracycline	573	Yes	0.52356	0.530683	49	M	Secondary school	2	Cao Lanh
75-079	75-0791	7	AB039	2	Streptomycin, Sulphamethoxazole	560	No	0	0.982422	49	M	Secondary school	2	Cao Lanh
75-079	75-0791	9	AB039	2	Streptomycin, Sulphamethoxazole	560	No	0	0.982422	49	M	Secondary school	2	Cao Lanh
75-079	75-0791	10	AB004	1	Oxytetracycline	560	Yes	1.78571	0.847123	49	M	Secondary school	2	Cao Lanh
75-079	75-0791	12	AB019	2	Sulphamethoxazole, Thiamphenicol	550	No	0	1.52048	49	M	Secondary school	2	Cao Lanh
75-079	75-0791	13	AB021	2	Erythromycin, Sulphamethoxazole	550	No	0	0.995526	49	M	Secondary school	2	Cao Lanh
75-079	75-0792	1	AB008	2	Colistin, Oxytetracycline	602	Yes	1.99336	0.964878	49	M	Secondary school	2	Cao Lanh
75-079	75-0792	2	AB019	2	Sulphamethoxazole, Thiamphenicol	590	Yes	2.54237	1.44732	49	M	Secondary school	2	Cao Lanh
75-079	75-0792	3	AB020	1	Methenamine	575	Yes	2.95652	1.1072	49	M	Secondary school	2	Cao Lanh
75-079	75-0792	4	AB026	2	Gentamicin, Tylosin	558	Yes	1.43369	0.578927	49	M	Secondary school	2	Cao Lanh
75-079	75-0792	9	AB020	1	Methenamine	520	No	0	0.673003	49	M	Secondary school	2	Cao Lanh
75-079	75-0792	15	AB115	1	Florfenicol	520	Yes	3.07692	1.18198	49	M	Secondary school	2	Cao Lanh
75-079	75-0792	16	AB062	1	Doxycycline	504	Yes	3.57143	0.408218	49	M	Secondary school	2	Cao Lanh
75-079	75-0793	1	AB146	1	Enrofloxacin	612	Yes	0.326797	0.410073	49	M	Secondary school	2	Cao Lanh
75-079	75-0793	9	AB093	1	Amoxicillin	600	No	0	0.627171	49	M	Secondary school	2	Cao Lanh
75-079	75-0793	10	AB093	1	Amoxicillin	600	Yes	0.5	0.627171	49	M	Secondary school	2	Cao Lanh
75-079	75-0793	12	AB019	2	Sulphamethoxazole, Thiamphenicol	597	No	0	1.01312	49	M	Secondary school	2	Cao Lanh
75-079	75-0794	1	AB051	1	Tilmicosin	508	Yes	31.1024	0.325646	49	M	Secondary school	2	Cao Lanh
75-079	75-0794	5	AB019	2	Sulphamethoxazole, Thiamphenicol	280	Yes	3.57143	1.30259	49	M	Secondary school	2	Cao Lanh
75-079	75-0794	6	AB019	2	Sulphamethoxazole, Thiamphenicol	270	Yes	3.7037	1.30259	49	M	Secondary school	2	Cao Lanh
75-079	75-0794	9	AB004	1	Oxytetracycline	260	Yes	3.84615	0.239075	49	M	Secondary school	2	Cao Lanh
75-079	75-0794	10	AB039	2	Streptomycin, Sulphamethoxazole	250	Yes	4	0.736816	49	M	Secondary school	2	Cao Lanh
75-080	75-0801	1	AB043	1	Florfenicol	1530	Yes	1.17647	0.415315	49	M	Secondary school	2	Cao Lanh
75-080	75-0801	2	AB044	2	Doxycycline, Tylosin	1512	Yes	1.12434	0.482439	49	M	Secondary school	2	Cao Lanh
75-080	75-0801	3	AB047	1	Oxytetracycline	1495	Yes	0.869565	0.28589	49	M	Secondary school	2	Cao Lanh
75-080	75-0801	4	AB047	1	Oxytetracycline	1082	Yes	0.462107	0.28589	49	M	Secondary school	2	Cao Lanh
75-080	75-0801	5	AB045	1	Neomycin	1077	Yes	7.14949	0.880452	49	M	Secondary school	2	Cao Lanh
75-080	75-0801	6	AB045	1	Neomycin	1000	No	0	0.578927	49	M	Secondary school	2	Cao Lanh
75-080	75-0801	7	AB023	2	Amoxicillin, Colistin	1000	Yes	1.2	0.612698	49	M	Secondary school	2	Cao Lanh
75-080	75-0801	8	AB027	1	Florfenicol	988	Yes	2.02429	0.533256	49	M	Secondary school	2	Cao Lanh
75-080	75-0801	9	AB122	1	Oxytetracycline	968	Yes	0.826446	0.823765	49	M	Secondary school	2	Cao Lanh
75-080	75-0801	10	AB122	1	Oxytetracycline	960	Yes	1.04167	0.938344	49	M	Secondary school	2	Cao Lanh
75-080	75-0801	11	AB027	1	Florfenicol	950	Yes	2.10526	0.588576	49	M	Secondary school	2	Cao Lanh
75-080	75-0801	12	AB059	2	Doxycycline, Tylosin	930	Yes	2.15054	0.501737	49	M	Secondary school	2	Cao Lanh
75-080	75-0801	13	AB059	2	Doxycycline, Tylosin	910	Yes	1.0989	0.501737	49	M	Secondary school	2	Cao Lanh
75-080	75-0801	15	AB121	1	Tilmicosin	900	No	0	0.374924	49	M	Secondary school	2	Cao Lanh
75-080	75-0802	1	AB149	1	Enrofloxacin	550	No	0	0.421177	49	M	Secondary school	2	Cao Lanh
75-080	75-0802	2	AB149	1	Enrofloxacin	550	No	0	0.421177	49	M	Secondary school	2	Cao Lanh
75-080	75-0802	3	AB149	1	Enrofloxacin	550	Yes	1.09091	0.421177	49	M	Secondary school	2	Cao Lanh
75-080	75-0802	4	AB149	1	Enrofloxacin	544	Yes	4.41176	0.421177	49	M	Secondary school	2	Cao Lanh
75-080	75-0802	5	AB149	1	Enrofloxacin	520	No	0	0.421177	49	M	Secondary school	2	Cao Lanh
75-080	75-0802	6	AB149	1	Enrofloxacin	520	No	0	0.421177	49	M	Secondary school	2	Cao Lanh
75-080	75-0802	7	AB149	1	Enrofloxacin	520	Yes	2.88462	0.421177	49	M	Secondary school	2	Cao Lanh
75-080	75-0802	8	AB149	1	Enrofloxacin	505	Yes	0.990099	0.421177	49	M	Secondary school	2	Cao Lanh
75-080	75-0802	9	AB022	2	Doxycycline, Tylosin	500	Yes	16	0.250868	49	M	Secondary school	2	Cao Lanh
75-080	75-0802	10	AB022	2	Doxycycline, Tylosin	420	No	0	0.250868	49	M	Secondary school	2	Cao Lanh
75-080	75-0802	13	AB150	1	Doxycycline	420	Yes	0.47619	0.235859	49	M	Secondary school	2	Cao Lanh
75-080	75-0802	15	AB150	1	Doxycycline	417	No	0	0.235859	49	M	Secondary school	2	Cao Lanh
75-081	75-0811	8	AB011	2	Doxycycline, Tylosin	566	No	0	0.274454	65	M	Secondary school	2	Cao Lanh
75-081	75-0811	10	AB010	2	Gentamicin, Tylosin	566	Yes	1.06007	0.385951	65	M	Secondary school	2	Cao Lanh
75-081	75-0811	12	AB046	2	Colistin, Oxytetracycline	560	No	0	0.61109	65	M	Secondary school	2	Cao Lanh
75-081	75-0811	13	AB046	2	Colistin, Oxytetracycline	560	No	0	0.73974	65	M	Secondary school	2	Cao Lanh
75-081	75-0811	14	AB011	2	Doxycycline, Tylosin	560	No	0	0.222994	65	M	Secondary school	2	Cao Lanh
75-081	75-0812	1	AB047	1	Oxytetracycline	505	Yes	2.9703	0.3522	65	M	Secondary school	2	Cao Lanh
75-081	75-0812	2	AB047	1	Oxytetracycline	490	Yes	1.02041	0.552423	65	M	Secondary school	2	Cao Lanh
75-081	75-0812	4	AB022	2	Doxycycline, Tylosin	480	No	0	0.313585	65	M	Secondary school	2	Cao Lanh
75-081	75-0812	7	AB024	1	Tilmicosin	480	No	0	0.627171	65	M	Secondary school	2	Cao Lanh
75-081	75-0812	10	AB024	1	Tilmicosin	465	Yes	1.07527	0.627171	65	M	Secondary school	2	Cao Lanh
75-082	75-0821	1	AB008	2	Colistin, Oxytetracycline	303	Yes	0.330033	0.482439	55	M	Post high school	3	Cao Lanh
75-082	75-0821	2	AB070	1	Enrofloxacin	302	Yes	2.98013	0.371107	55	M	Post high school	3	Cao Lanh
75-082	75-0821	3	AB020	1	Methenamine	293	No	0	0.490659	55	M	Post high school	3	Cao Lanh
75-082	75-0821	5	AB070	1	Enrofloxacin	293	Yes	1.36519	0.259775	55	M	Post high school	3	Cao Lanh
75-083	75-0831	1	AB058	2	Neomycin, Oxytetracycline	303	Yes	0.660066	0.385951	24	M	High school	2	Cao Lanh
75-083	75-0831	2	AB019	2	Sulphamethoxazole, Thiamphenicol	301	Yes	0.332226	0.868391	24	M	High school	2	Cao Lanh
75-083	75-0831	3	AB019	2	Sulphamethoxazole, Thiamphenicol	300	No	0	0.868391	24	M	High school	2	Cao Lanh
75-083	75-0831	4	AB020	1	Methenamine	300	Yes	11.3333	0.91181	24	M	High school	2	Cao Lanh
75-085	75-0851	1	AB018	2	Colistin, Oxytetracycline	612	Yes	1.14379	0.820147	46	M	High school	3	Cao Lanh
75-085	75-0851	2	AB020	1	Methenamine	605	Yes	0.495868	0.89273	46	M	High school	3	Cao Lanh
75-085	75-0851	5	AB051	1	Tilmicosin	568	Yes	0.528169	0.231571	46	M	High school	3	Cao Lanh
75-086	75-0861	1	AB008	2	Colistin, Oxytetracycline	510	Yes	0.784314	0.723659	50	M	Secondary school	3	Cao Lanh
75-086	75-0861	2	AB015	2	Amoxicillin, Colistin	506	Yes	1.58103	0.205037	50	M	Secondary school	3	Cao Lanh
75-086	75-0861	3	AB060	2	Apramycin, Colistin	498	Yes	0.200803	1.15901	50	M	Secondary school	3	Cao Lanh
75-086	75-0861	10	AB011	2	Doxycycline, Tylosin	420	No	0	0.385951	50	M	Secondary school	3	Cao Lanh
75-086	75-0862	1	AB018	2	Colistin, Oxytetracycline	510	Yes	0.784314	0.771903	50	M	Secondary school	3	Cao Lanh
75-086	75-0862	2	AB027	1	Florfenicol	506	Yes	0.988142	0.482439	50	M	Secondary school	3	Cao Lanh
75-086	75-0862	3	AB146	1	Enrofloxacin	501	Yes	0.798403	0.289464	50	M	Secondary school	3	Cao Lanh
75-086	75-0862	6	AB024	1	Tilmicosin	389	No	0	0.627171	50	M	Secondary school	3	Cao Lanh
75-086	75-0862	8	AB020	1	Methenamine	389	No	0	0.796025	50	M	Secondary school	3	Cao Lanh
75-086	75-0862	9	AB041	1	Enrofloxacin	389	Yes	0.771208	2.57301	50	M	Secondary school	3	Cao Lanh
75-086	75-0863	1	AB146	1	Enrofloxacin	510	No	0	0.289464	50	M	Secondary school	3	Cao Lanh
75-086	75-0863	2	AB135	1	Norfloxacin	510	Yes	0.980392	0.771903	50	M	Secondary school	3	Cao Lanh
75-086	75-0863	3	AB032	2	Amoxicillin, Tylosin	505	Yes	0.19802	0.911274	50	M	Secondary school	3	Cao Lanh
75-086	75-0863	5	AB039	2	Streptomycin, Sulphamethoxazole	500	No	0	0.555828	50	M	Secondary school	3	Cao Lanh
75-086	75-0863	6	AB032	2	Amoxicillin, Tylosin	500	No	0	0.911274	50	M	Secondary school	3	Cao Lanh
75-086	75-0863	11	AB021	2	Erythromycin, Sulphamethoxazole	500	No	0	1.44877	50	M	Secondary school	3	Cao Lanh
75-087	75-0871	1	AB015	2	Amoxicillin, Colistin	306	Yes	0.653595	0.144732	58	M	Primary school	2	Cao Lanh
75-087	75-0872	1	AB008	2	Colistin, Oxytetracycline	408	Yes	0.980392	0.578927	58	M	Primary school	2	Cao Lanh
75-087	75-0872	2	AB146	1	Enrofloxacin	404	Yes	0.990099	0.289464	58	M	Primary school	2	Cao Lanh
75-087	75-0872	3	AB020	1	Methenamine	400	Yes	1.25	0.796025	58	M	Primary school	2	Cao Lanh
75-087	75-0872	4	AB051	1	Tilmicosin	395	Yes	3.79747	0.518622	58	M	Primary school	2	Cao Lanh
75-087	75-0872	7	AB051	1	Tilmicosin	370	No	0	0.518622	58	M	Primary school	2	Cao Lanh
75-087	75-0872	8	AB051	1	Tilmicosin	370	Yes	1.35135	0.361829	58	M	Primary school	2	Cao Lanh
75-087	75-0872	9	AB019	2	Sulphamethoxazole, Thiamphenicol	365	Yes	1.36986	0.904574	58	M	Primary school	2	Cao Lanh
75-087	75-0872	10	AB082	2	Colistin, Neomycin	360	Yes	2.77778	0.361829	58	M	Primary school	2	Cao Lanh
75-087	75-0873	2	AB062	1	Doxycycline	505	Yes	1.18812	1.08388	58	M	Primary school	2	Cao Lanh
75-087	75-0873	3	AB021	2	Erythromycin, Sulphamethoxazole	499	Yes	1.80361	1.44877	58	M	Primary school	2	Cao Lanh
75-087	75-0873	4	AB026	2	Gentamicin, Tylosin	490	Yes	1.42857	0.578927	58	M	Primary school	2	Cao Lanh
75-087	75-0873	5	AB026	2	Gentamicin, Tylosin	483	Yes	1.44928	0.578927	58	M	Primary school	2	Cao Lanh
75-087	75-0873	6	AB133	1	Oxytetracycline	476	Yes	1.05042	0.108549	58	M	Primary school	2	Cao Lanh
75-087	75-0873	7	AB020	1	Methenamine	471	Yes	1.06157	0.639232	58	M	Primary school	2	Cao Lanh
75-087	75-0873	9	AB021	2	Erythromycin, Sulphamethoxazole	466	Yes	5.5794	1.3275	58	M	Primary school	2	Cao Lanh
75-087	75-0873	10	AB021	2	Erythromycin, Sulphamethoxazole	440	Yes	3.40909	1.3275	58	M	Primary school	2	Cao Lanh
75-087	75-0873	11	AB021	2	Erythromycin, Sulphamethoxazole	425	Yes	1.88235	1.3275	58	M	Primary school	2	Cao Lanh
75-088	75-0881	1	AB008	2	Colistin, Oxytetracycline	304	Yes	3.61842	0.755821	37	M	Secondary school	2	Cao Lanh
75-088	75-0881	3	AB059	2	Doxycycline, Tylosin	281	Yes	3.91459	0.501737	37	M	Secondary school	2	Cao Lanh
75-088	75-0881	4	AB032	2	Amoxicillin, Tylosin	270	Yes	1.85185	0.706505	37	M	Secondary school	2	Cao Lanh
75-088	75-0881	5	AB071	2	Oxytetracycline, Streptomycin	265	Yes	5.28302	0.265342	37	M	Secondary school	2	Cao Lanh
75-088	75-0881	6	AB020	1	Methenamine	251	Yes	8.36653	0.839176	37	M	Secondary school	2	Cao Lanh
75-088	75-0881	7	AB020	1	Methenamine	230	No	0	0.767078	37	M	Secondary school	2	Cao Lanh
75-088	75-0881	8	AB026	2	Gentamicin, Tylosin	230	No	0	0.964878	37	M	Secondary school	2	Cao Lanh
75-088	75-0881	9	AB051	1	Tilmicosin	230	Yes	0.434783	0.414712	37	M	Secondary school	2	Cao Lanh
75-088	75-0881	10	AB115	1	Florfenicol	229	No	0	1.37013	37	M	Secondary school	2	Cao Lanh
75-088	75-0882	1	AB008	2	Colistin, Oxytetracycline	253	Yes	1.58103	0.651293	37	M	Secondary school	2	Cao Lanh
75-088	75-0882	6	AB026	2	Gentamicin, Tylosin	213	Yes	0.469484	1.15785	37	M	Secondary school	2	Cao Lanh
75-088	75-0882	7	AB051	1	Tilmicosin	212	Yes	4.24528	0.361829	37	M	Secondary school	2	Cao Lanh
75-088	75-0882	8	AB020	1	Methenamine	203	Yes	1.97044	0.767078	37	M	Secondary school	2	Cao Lanh
75-089	75-0891	1	AB073	2	Amoxicillin, Colistin	303	Yes	0.660066	0.144732	50	M	High school	2	Cao Lanh
75-089	75-0891	2	AB073	2	Amoxicillin, Colistin	301	Yes	0.996678	0.144732	50	M	High school	2	Cao Lanh
75-090	75-0901	1	AB008	2	Colistin, Oxytetracycline	500	No	30	0.578927	69	M	Primary school	10	Cao Lanh
75-090	75-0901	2	AB020	1	Methenamine	350	No	0	1.14892	69	M	Primary school	10	Cao Lanh
75-090	75-0901	3	AB074	2	Colistin, Neomycin	350	No	0	0.723659	69	M	Primary school	10	Cao Lanh
75-090	75-0901	4	AB075	1	Neomycin	350	No	0	0.738847	69	M	Primary school	10	Cao Lanh
75-090	75-0901	5	AB045	1	Neomycin	350	No	0	0.694712	69	M	Primary school	10	Cao Lanh
75-090	75-0901	6	AB045	1	Neomycin	350	Yes	14.2857	0.68554	69	M	Primary school	10	Cao Lanh
75-090	75-0901	7	AB075	1	Neomycin	300	No	0	0.768244	69	M	Primary school	10	Cao Lanh
75-090	75-0901	8	AB045	1	Neomycin	300	No	0	0.991085	69	M	Primary school	10	Cao Lanh
75-090	75-0901	9	AB020	1	Methenamine	300	No	0	0.49048	69	M	Primary school	10	Cao Lanh
75-090	75-0901	10	AB076	2	Ampicillin, Colistin	300	No	0	0.482439	69	M	Primary school	10	Cao Lanh
75-090	75-0901	11	AB059	2	Doxycycline, Tylosin	300	No	0	0.540332	69	M	Primary school	10	Cao Lanh
75-090	75-0901	12	AB076	2	Ampicillin, Colistin	300	No	0	0.482439	69	M	Primary school	10	Cao Lanh
75-090	75-0901	13	AB074	2	Colistin, Neomycin	300	No	0	1.19716	69	M	Primary school	10	Cao Lanh
75-090	75-0902	1	AB008	2	Colistin, Oxytetracycline	400	Yes	3	0.578927	69	M	Primary school	10	Cao Lanh
75-090	75-0902	2	AB077	2	Oxytetracycline, Streptomycin	388	Yes	2.57732	1.42945	69	M	Primary school	10	Cao Lanh
75-090	75-0902	4	AB076	2	Ampicillin, Colistin	376	Yes	0	0.9077	69	M	Primary school	10	Cao Lanh
75-090	75-0902	5	AB020	1	Methenamine	376	No	12.234	0.627171	69	M	Primary school	10	Cao Lanh
75-090	75-0902	6	AB076	2	Ampicillin, Colistin	330	No	0	0.9077	69	M	Primary school	10	Cao Lanh
75-090	75-0902	7	AB191	1	Neomycin	330	No	0	0.257301	69	M	Primary school	10	Cao Lanh
75-090	75-0902	8	AB011	2	Doxycycline, Tylosin	330	No	0	0.385951	69	M	Primary school	10	Cao Lanh
75-090	75-0902	10	AB077	2	Oxytetracycline, Streptomycin	330	Yes	0.606061	1.42945	69	M	Primary school	10	Cao Lanh
75-090	75-0902	11	AB076	2	Ampicillin, Colistin	328	No	0	0.385951	69	M	Primary school	10	Cao Lanh
75-090	75-0902	13	AB076	2	Ampicillin, Colistin	328	No	0	0.385951	69	M	Primary school	10	Cao Lanh
75-090	75-0903	1	AB008	2	Colistin, Oxytetracycline	390	Yes	3.33333	0.578927	69	M	Primary school	10	Cao Lanh
75-090	75-0903	2	AB008	2	Colistin, Oxytetracycline	377	No	0	0.578927	69	M	Primary school	10	Cao Lanh
75-090	75-0903	5	AB020	1	Methenamine	375	Yes	20	0.670246	69	M	Primary school	10	Cao Lanh
75-090	75-0903	6	AB020	1	Methenamine	300	No	0	0.651293	69	M	Primary school	10	Cao Lanh
75-091	75-0911	1	AB008	2	Colistin, Oxytetracycline	300	Yes	33.3333	0.482439	44	M	Primary school	10	Cao Lanh
75-091	75-0911	3	AB077	2	Oxytetracycline, Streptomycin	200	No	0	1.25792	44	M	Primary school	10	Cao Lanh
75-091	75-0911	4	AB074	2	Colistin, Neomycin	200	No	0	0.964878	44	M	Primary school	10	Cao Lanh
75-091	75-0911	6	AB075	1	Neomycin	200	No	0	0.712938	44	M	Primary school	10	Cao Lanh
75-091	75-0911	10	AB077	2	Oxytetracycline, Streptomycin	200	No	0	1.42945	44	M	Primary school	10	Cao Lanh
75-091	75-0911	12	AB075	1	Neomycin	200	No	0	0.265342	44	M	Primary school	10	Cao Lanh
75-091	75-0912	2	AB077	2	Oxytetracycline, Streptomycin	200	No	0	1.14356	44	M	Primary school	10	Cao Lanh
75-091	75-0912	3	AB135	1	Norfloxacin	200	No	0	0.337707	44	M	Primary school	10	Cao Lanh
75-091	75-0912	4	AB008	2	Colistin, Oxytetracycline	200	No	0	0.482439	44	M	Primary school	10	Cao Lanh
75-091	75-0912	6	AB135	1	Norfloxacin	190	No	0	0.289464	44	M	Primary school	10	Cao Lanh
75-091	75-0912	7	AB145	2	Oxytetracycline, Thiamphenicol	190	No	0	0.270166	44	M	Primary school	10	Cao Lanh
75-091	75-0912	8	AB088	2	Ampicillin, Colistin	190	No	0	1.2061	44	M	Primary school	10	Cao Lanh
75-091	75-0912	9	AB088	2	Ampicillin, Colistin	190	Yes	5.26316	1.2061	44	M	Primary school	10	Cao Lanh
75-091	75-0912	11	AB077	2	Oxytetracycline, Streptomycin	180	No	0	1.42945	44	M	Primary school	10	Cao Lanh
75-091	75-0912	12	AB088	2	Ampicillin, Colistin	180	No	0	1.2061	44	M	Primary school	10	Cao Lanh
75-091	75-0913	5	AB076	2	Ampicillin, Colistin	190	No	0	0.424547	44	M	Primary school	10	Cao Lanh
75-091	75-0913	6	AB190	2	Lincomycin, Spectinomycin	190	Yes	6.84211	3.85951	44	M	Primary school	10	Cao Lanh
75-091	75-0913	7	AB020	1	Methenamine	177	No	0	0.723659	44	M	Primary school	10	Cao Lanh
75-091	75-0913	8	AB135	1	Norfloxacin	177	No	0	0.337707	44	M	Primary school	10	Cao Lanh
75-091	75-0913	9	AB077	2	Oxytetracycline, Streptomycin	177	No	0	1.25792	44	M	Primary school	10	Cao Lanh
75-091	75-0913	11	AB208	2	Amoxicillin, Colistin	177	No	0	0.337707	44	M	Primary school	10	Cao Lanh
75-091	75-0913	13	AB077	2	Oxytetracycline, Streptomycin	170	No	0	1.25792	44	M	Primary school	10	Cao Lanh
75-091	75-0913	14	AB202	2	Gentamicin, Tylosin	170	No	0	0.771903	44	M	Primary school	10	Cao Lanh
75-092	75-0921	1	AB018	2	Colistin, Oxytetracycline	204	No	0	0.964878	40	M	Primary school	4	Cao Lanh
75-092	75-0921	3	AB019	2	Sulphamethoxazole, Thiamphenicol	203	No	0	1.01312	40	M	Primary school	4	Cao Lanh
75-092	75-0921	7	AB026	2	Gentamicin, Tylosin	196	No	100	0.964878	40	M	Primary school	4	Cao Lanh
75-092	75-0922	1	AB018	2	Colistin, Oxytetracycline	204	No	0	0.989	40	M	Primary school	4	Cao Lanh
75-092	75-0922	3	AB019	2	Sulphamethoxazole, Thiamphenicol	203	No	0	1.01312	40	M	Primary school	4	Cao Lanh
75-092	75-0922	4	AB026	2	Gentamicin, Tylosin	203	No	0	0.964878	40	M	Primary school	4	Cao Lanh
75-093	75-0931	1	AB018	2	Colistin, Oxytetracycline	202	No	0	0.771903	42	M	Secondary school	3	Cao Lanh
75-093	75-0931	6	AB026	2	Gentamicin, Tylosin	202	No	0	0.964878	42	M	Secondary school	3	Cao Lanh
75-093	75-0931	11	AB026	2	Gentamicin, Tylosin	202	No	0	0.964878	42	M	Secondary school	3	Cao Lanh
75-093	75-0932	1	AB018	2	Colistin, Oxytetracycline	102	No	0	0.771903	42	M	Secondary school	3	Cao Lanh
75-093	75-0932	2	AB018	2	Colistin, Oxytetracycline	102	No	0	0.771903	42	M	Secondary school	3	Cao Lanh
75-094	75-0941	1	AB018	2	Colistin, Oxytetracycline	306	Yes	1.30719	0.892513	39	M	Secondary school	1	Cao Lanh
75-094	75-0941	4	AB026	2	Gentamicin, Tylosin	302	No	0	0.964878	39	M	Secondary school	1	Cao Lanh
75-094	75-0941	6	AB008	2	Colistin, Oxytetracycline	302	No	0	0.289464	39	M	Secondary school	1	Cao Lanh
75-094	75-0941	10	AB020	1	Methenamine	272	No	0	0.767078	39	M	Secondary school	1	Cao Lanh
75-094	75-0941	17	AB021	2	Erythromycin, Sulphamethoxazole	272	No	0	1.44877	39	M	Secondary school	1	Cao Lanh
75-094	75-0942	1	AB018	2	Colistin, Oxytetracycline	204	No	0	0.964878	39	M	Secondary school	1	Cao Lanh
75-094	75-0942	8	AB020	1	Methenamine	180	No	0	0.723659	39	M	Secondary school	1	Cao Lanh
75-095	75-0952	1	AB018	2	Colistin, Oxytetracycline	360	Yes	0	0.578927	30	M	Secondary school	2	Cao Lanh
75-096	75-0961	6	AB114	1	Enrofloxacin	900	Yes	0.555556	0.24122	30	M	Post high school	1	Cao Lanh
75-096	75-0962	1	AB147	2	Colistin, Spiramycin	1000	Yes	2	1.54381	30	M	Post high school	1	Cao Lanh
75-096	75-0962	4	AB114	1	Enrofloxacin	930	Yes	3.22581	0.24122	30	M	Post high school	1	Cao Lanh
75-096	75-0962	9	AB114	1	Enrofloxacin	891	Yes	0.673401	0.24122	30	M	Post high school	1	Cao Lanh
75-097	75-0971	1	AB018	2	Colistin, Oxytetracycline	306	Yes	7.84314	0.892513	57	M	Secondary school	2	Cao Lanh
75-097	75-0971	2	AB061	2	Gentamicin, Trimethoprim	282	Yes	7.80142	0.482439	57	M	Secondary school	2	Cao Lanh
75-097	75-0971	6	AB020	1	Methenamine	218	No	0	0.767078	57	M	Secondary school	2	Cao Lanh
75-097	75-0971	14	AB115	1	Florfenicol	215	No	0	1.39907	57	M	Secondary school	2	Cao Lanh
75-097	75-0971	15	AB115	1	Florfenicol	215	Yes	20.9302	1.39907	57	M	Secondary school	2	Cao Lanh
75-097	75-0971	16	AB051	1	Tilmicosin	170	Yes	83.5294	0.470378	57	M	Secondary school	2	Cao Lanh
75-097	75-0972	1	AB018	2	Colistin, Oxytetracycline	306	No	0	0.771903	57	M	Secondary school	2	Cao Lanh
75-097	75-0972	6	AB020	1	Methenamine	295	Yes	27.7966	0.810498	57	M	Secondary school	2	Cao Lanh
75-097	75-0972	8	AB020	1	Methenamine	213	No	0	0.767078	57	M	Secondary school	2	Cao Lanh
75-097	75-0972	10	AB026	2	Gentamicin, Tylosin	213	No	0	0.964878	57	M	Secondary school	2	Cao Lanh
75-097	75-0972	11	AB026	2	Gentamicin, Tylosin	213	No	0	0.964878	57	M	Secondary school	2	Cao Lanh
75-098	75-0981	2	AB101	1	Enrofloxacin	1011	Yes	0.395648	0.144732	45	M	Secondary school	6	Cao Lanh
75-098	75-0981	3	AB048	2	Colistin, Tylosin	1007	No	0	0.578927	45	M	Secondary school	6	Cao Lanh
75-098	75-0981	5	AB048	2	Colistin, Tylosin	1002	Yes	1.49701	0.627171	45	M	Secondary school	6	Cao Lanh
75-098	75-0981	8	AB053	1	Florfenicol	960	Yes	1.04167	0.192976	45	M	Secondary school	6	Cao Lanh
75-098	75-0981	9	AB048	2	Colistin, Tylosin	950	No	0	0.578927	45	M	Secondary school	6	Cao Lanh
75-099	75-0991	1	AB008	2	Colistin, Oxytetracycline	306	Yes	1.30719	0.482439	25	M	High school	2	Cao Lanh
75-099	75-0991	3	AB019	2	Sulphamethoxazole, Thiamphenicol	300	Yes	5	0.868391	25	M	High school	2	Cao Lanh
75-099	75-0991	7	AB051	1	Tilmicosin	275	Yes	1.81818	0.361829	25	M	High school	2	Cao Lanh
75-099	75-0991	12	AB051	1	Tilmicosin	270	No	0	0.361829	25	M	High school	2	Cao Lanh
75-100	75-1001	1	AB133	1	Oxytetracycline	220	Yes	1.81818	0.319616	54	M	Primary school	1	Cao Lanh
75-100	75-1001	2	AB133	1	Oxytetracycline	216	Yes	2.31481	0.319616	54	M	Primary school	1	Cao Lanh
75-100	75-1001	4	AB131	1	Trimethoprim	206	No	0	0.339852	54	M	Primary school	1	Cao Lanh
75-100	75-1001	5	AB131	1	Trimethoprim	206	Yes	0	0.197264	54	M	Primary school	1	Cao Lanh
75-100	75-1001	6	AB100	2	Lincomycin, Spectinomycin	206	No	0	0.771903	54	M	Primary school	1	Cao Lanh
75-100	75-1002	4	AB125	1	Trimethoprim	201	No	0	0.385951	54	M	Primary school	1	Cao Lanh
75-100	75-1002	8	AB076	2	Ampicillin, Colistin	201	Yes	0.497512	0.347356	54	M	Primary school	1	Cao Lanh
75-100	75-1002	9	AB215	1	Florfenicol	200	No	0	2.57301	54	M	Primary school	1	Cao Lanh
75-101	75-1011	1	AB133	1	Oxytetracycline	310	No	0	0.319616	37	M	High school	2	Cao Lanh
75-101	75-1011	2	AB133	1	Oxytetracycline	310	No	0	0.319616	37	M	High school	2	Cao Lanh
75-101	75-1011	4	AB131	1	Trimethoprim	310	Yes	0.645161	0.197264	37	M	High school	2	Cao Lanh
75-101	75-1011	6	AB131	1	Trimethoprim	298	No	0	0.267486	37	M	High school	2	Cao Lanh
75-101	75-1011	7	AB131	1	Trimethoprim	298	No	0	0.267486	37	M	High school	2	Cao Lanh
75-102	75-1021	1	AB008	2	Colistin, Oxytetracycline	204	Yes	0.980392	0.530683	37	M	Primary school	2	Cao Lanh
75-102	75-1021	3	AB008	2	Colistin, Oxytetracycline	202	Yes	1.48515	0.530683	37	M	Primary school	2	Cao Lanh
75-102	75-1021	7	AB062	1	Doxycycline	199	No	0	0.627171	37	M	Primary school	2	Cao Lanh
75-102	75-1021	10	AB148	2	Doxycycline, Tylosin	198	No	0	1.15785	37	M	Primary school	2	Cao Lanh
75-102	75-1021	11	AB170	2	Doxycycline, Florfenicol	198	No	0	0.308761	37	M	Primary school	2	Cao Lanh
75-102	75-1021	12	AB041	1	Enrofloxacin	198	Yes	1.0101	2.57301	37	M	Primary school	2	Cao Lanh
75-102	75-1022	1	AB017	1	Amoxicillin	205	Yes	4.39024	0.385951	37	M	Primary school	2	Cao Lanh
75-102	75-1022	2	AB005	2	Colistin, Gentamicin	196	Yes	1.02041	0.926283	37	M	Primary school	2	Cao Lanh
75-103	75-1031	1	AB031	2	Colistin, Oxytetracycline	600	Yes	1.66667	0.135083	64	M	High school	0	Cao Lanh
75-103	75-1031	2	AB005	2	Colistin, Gentamicin	590	Yes	1.69492	0.549981	64	M	High school	0	Cao Lanh
75-103	75-1031	3	AB031	2	Colistin, Oxytetracycline	580	No	0	0.135083	64	M	High school	0	Cao Lanh
75-103	75-1031	4	AB035	2	Colistin, Gentamicin	580	Yes	5.17241	0.578927	64	M	High school	0	Cao Lanh
75-103	75-1031	7	AB148	2	Doxycycline, Tylosin	550	Yes	9.09091	1.15785	64	M	High school	0	Cao Lanh
75-103	75-1031	9	AB035	2	Colistin, Gentamicin	500	No	0	0.771903	64	M	High school	0	Cao Lanh
75-103	75-1031	10	AB007	2	Ampicillin, Colistin	500	No	0	0.337707	64	M	High school	0	Cao Lanh
75-103	75-1031	11	AB007	2	Ampicillin, Colistin	500	Yes	2	0.337707	64	M	High school	0	Cao Lanh
75-103	75-1032	1	AB018	2	Colistin, Oxytetracycline	300	No	0	0.771903	64	M	High school	0	Cao Lanh
75-103	75-1032	2	AB018	2	Colistin, Oxytetracycline	300	Yes	2	0.771903	64	M	High school	0	Cao Lanh
75-103	75-1032	3	AB007	2	Ampicillin, Colistin	294	No	0	0.747781	64	M	High school	0	Cao Lanh
75-103	75-1032	4	AB007	2	Ampicillin, Colistin	294	Yes	4.7619	0.723659	64	M	High school	0	Cao Lanh
75-103	75-1032	5	AB007	2	Ampicillin, Colistin	280	Yes	3.57143	0.723659	64	M	High school	0	Cao Lanh
75-103	75-1032	6	AB007	2	Ampicillin, Colistin	270	Yes	3.7037	0.723659	64	M	High school	0	Cao Lanh
75-103	75-1032	7	AB221	2	Oxytetracycline, Spiramycin	260	Yes	5.76923	0.385951	64	M	High school	0	Cao Lanh
75-103	75-1032	8	AB221	2	Oxytetracycline, Spiramycin	245	Yes	2.04082	0.385951	64	M	High school	0	Cao Lanh
75-103	75-1032	9	AB019	2	Sulphamethoxazole, Thiamphenicol	240	No	0	0.434195	64	M	High school	0	Cao Lanh
75-103	75-1032	12	AB021	2	Erythromycin, Sulphamethoxazole	230	Yes	13.0435	0.86926	64	M	High school	0	Cao Lanh
75-104	75-1041	1	AB008	2	Colistin, Oxytetracycline	101	Yes	0.990099	0.578927	36	M	High school	2	Cao Lanh
75-104	75-1041	2	AB039	2	Streptomycin, Sulphamethoxazole	100	No	0	0.831049	36	M	High school	2	Cao Lanh
75-104	75-1041	3	AB039	2	Streptomycin, Sulphamethoxazole	100	No	0	0.831049	36	M	High school	2	Cao Lanh
75-104	75-1041	4	AB135	1	Norfloxacin	100	Yes	0	0.666602	36	M	High school	2	Cao Lanh
75-104	75-1041	5	AB088	2	Ampicillin, Colistin	100	Yes	0	1.06137	36	M	High school	2	Cao Lanh
75-104	75-1041	6	AB020	1	Methenamine	100	No	0	0.964878	36	M	High school	2	Cao Lanh
75-104	75-1041	7	AB039	2	Streptomycin, Sulphamethoxazole	100	No	0	0.948212	36	M	High school	2	Cao Lanh
75-104	75-1041	8	AB135	1	Norfloxacin	100	No	0	0.666602	36	M	High school	2	Cao Lanh
75-104	75-1041	9	AB008	2	Colistin, Oxytetracycline	100	Yes	3	0.90702	36	M	High school	2	Cao Lanh
75-104	75-1041	10	AB008	2	Colistin, Oxytetracycline	97	No	0	0.702983	36	M	High school	2	Cao Lanh
75-104	75-1041	11	AB077	2	Oxytetracycline, Streptomycin	97	No	0	1.18823	36	M	High school	2	Cao Lanh
75-104	75-1041	12	AB020	1	Methenamine	97	No	0	0.964878	36	M	High school	2	Cao Lanh
75-104	75-1041	13	AB020	1	Methenamine	97	No	0	1.08162	36	M	High school	2	Cao Lanh
75-104	75-1041	14	AB088	2	Ampicillin, Colistin	97	No	0	1.06137	36	M	High school	2	Cao Lanh
75-104	75-1041	15	AB088	2	Ampicillin, Colistin	97	No	0	1.06137	36	M	High school	2	Cao Lanh
75-105	75-1051	1	AB147	2	Colistin, Spiramycin	510	No	0.980392	1.54381	47	M	Primary school	8	Cao Lanh
75-105	75-1051	8	AB032	2	Amoxicillin, Tylosin	329	Yes	7.59878	0.911274	47	M	Primary school	8	Cao Lanh
75-105	75-1051	9	AB032	2	Amoxicillin, Tylosin	304	Yes	1.31579	0.911274	47	M	Primary school	8	Cao Lanh
75-106	75-1061	1	AB147	2	Colistin, Spiramycin	307	Yes	2.9316	1.15785	65	M	High school	2	Cao Lanh
75-106	75-1061	5	AB129	2	Oxytetracycline, Tylosin	290	No	0	0.434195	65	M	High school	2	Cao Lanh
75-106	75-1061	6	AB038	2	Lincomycin, Spectinomycin	290	No	0	0.506561	65	M	High school	2	Cao Lanh
75-106	75-1061	7	AB096	1	Flumequine	290	No	0	0.385951	65	M	High school	2	Cao Lanh
75-106	75-1062	1	AB147	2	Colistin, Spiramycin	507	No	1.38067	2.31571	65	M	High school	2	Cao Lanh
75-106	75-1062	4	AB022	2	Doxycycline, Tylosin	493	Yes	0.608519	0.217098	65	M	High school	2	Cao Lanh
75-106	75-1062	6	AB035	2	Colistin, Gentamicin	487	Yes	1.43737	0.192976	65	M	High school	2	Cao Lanh
75-106	75-1062	10	AB194	2	Colistin, Doxycycline	480	No	0	0.482439	65	M	High school	2	Cao Lanh
75-106	75-1062	15	AB022	2	Doxycycline, Tylosin	479	No	0	0.217098	65	M	High school	2	Cao Lanh
75-106	75-1062	18	AB022	2	Doxycycline, Tylosin	366	No	0	0.313585	65	M	High school	2	Cao Lanh
75-106	75-1062	19	AB053	1	Florfenicol	366	No	0	1.1736	65	M	High school	2	Cao Lanh
75-107	75-1071	1	AB018	2	Colistin, Oxytetracycline	153	Yes	3.26797	0.771903	54	M	Primary school	2	Cao Lanh
75-107	75-1071	2	AB019	2	Sulphamethoxazole, Thiamphenicol	148	No	0	1.01312	54	M	Primary school	2	Cao Lanh
75-107	75-1071	3	AB021	2	Erythromycin, Sulphamethoxazole	148	No	0	1.59364	54	M	Primary school	2	Cao Lanh
75-108	75-1081	1	AB008	2	Colistin, Oxytetracycline	204	Yes	1.96078	0.530683	30	M	High school	2	Cao Lanh
75-108	75-1081	2	AB019	2	Sulphamethoxazole, Thiamphenicol	200	No	0	0.868391	30	M	High school	2	Cao Lanh
75-108	75-1081	4	AB022	2	Doxycycline, Tylosin	200	Yes	0	0.313585	30	M	High school	2	Cao Lanh
75-108	75-1081	7	AB022	2	Doxycycline, Tylosin	197	No	0	0.313585	30	M	High school	2	Cao Lanh
75-108	75-1081	11	AB045	1	Neomycin	197	No	0	0.400425	30	M	High school	2	Cao Lanh
75-108	75-1081	12	AB045	1	Neomycin	197	No	0	0.400425	30	M	High school	2	Cao Lanh
75-108	75-1081	13	AB135	1	Norfloxacin	197	No	0	0.221922	30	M	High school	2	Cao Lanh
75-109	75-1091	1	AB147	2	Colistin, Spiramycin	101	Yes	0.990099	1.15785	27	M	Primary school	1	Cao Lanh
75-110	75-1101	1	AB028	2	Colistin, Oxytetracycline	714	Yes	0.980392	0.192976	49	M	Secondary school	3	Cao Lanh
75-110	75-1101	6	AB206	1	Amoxicillin	699	No	0	0.530683	49	M	Secondary school	3	Cao Lanh
75-110	75-1101	9	AB206	1	Amoxicillin	699	No	0	0.530683	49	M	Secondary school	3	Cao Lanh
